# Supplementary material for: The impact of apoptosis-inducing MAPK and glycolytic pathways modulated by Aloe vera and royal jelly in lung and colorectal cancer
Source: Med Oncol. 2025 Jan 21;42(2):51. doi: 10.1007/s12032-025-02606-7 (PMC11750912; doi:10.1007/s12032-025-02606-7)
Supplement: Supplementary file 1 — Supplementary file1 (XLSX 110 KB) [file 12032_2025_2606_MOESM1_ESM.xlsx]

## Sheet: AA vs. AC
Name	Chromosome	Region	Max group mean	Log2 fold change	Fold change	P-value	FDR p-value	Bonferroni
HSPA6	1	161524540..161526897	15.7987	6.66962	101.802	4.423e-07	3.109e-05	0.009411
ARTN	1	43933320..43937240	18.1929	5.73147	53.1304	6.807e-09	6.853e-07	0.0001449
ZGLP1	19	complement(10304803..10309557)	17.1477	5.67269	51.0092	9.878e-09	9.489e-07	0.0002102
FAM110B	8	57994444..58149718	38.0329	5.50962	45.5576	3.758e-120	2.365e-116	7.997e-116
EIF3CL	16	complement(28379581..28403885)	19.6123	3.90996	15.0319	8.305e-21	2.272e-18	1.767e-16
SNX29	16	11976734..12574289	10.1607	3.84348	14.355	2.757e-50	4.337e-47	5.867e-46
PER1	17	complement(8140470..8156405)	5.8847	3.52195	11.4872	1.349e-10	1.714e-08	2.87e-06
UVSSA	4	1345662..1388049	8.32016	3.11271	8.65007	3.074e-34	2.275e-31	6.541e-30
ANKRD37	4	185396686..185400245	51.2912	3.06555	8.37188	1.603e-19	4.034e-17	3.411e-15
ADM	11	10304980..10307402	551.637	2.69122	6.45858	4.359e-86	1.371e-82	9.275e-82
ATF3	1	212565334..212620777	5.95221	2.65854	6.31394	2.19e-08	1.941e-06	0.0004661
RGPD5	2	109760592..109857691	4.14256	2.4885	5.61193	5.004e-13	7.774e-11	1.065e-08
HK2	2	74832655..74893354	10.8731	2.488	5.61	7.91e-21	2.212e-18	1.683e-16
GADD45B	19	2476125..2478259	109.182	2.3214	4.99817	4.118e-34	2.879e-31	8.764e-30
KLHL4	X	87517541..87670050	12.599	2.30444	4.93975	4.177e-19	9.734e-17	8.888e-15
ACTL7B	9	complement(108854588..108855995)	18.0854	2.30351	4.93659	2.87e-08	2.508e-06	0.0006108
DDIT3	12	complement(57516588..57520517)	79.2607	2.23208	4.69812	1.69e-21	5.065e-19	3.597e-17
TNFAIP3	6	137866317..137883314	22.4173	2.18811	4.55708	6.753e-25	2.575e-22	1.437e-20
DDIT4	10	72273919..72276039	551.769	2.16614	4.4882	3.031e-62	7.629e-59	6.45e-58
CHURC1-FNTB	14	64914361..65062655	7.82133	2.13406	4.38952	3.958e-07	2.814e-05	0.008423
PPP1R15A	19	48872392..48876062	57.5846	2.11921	4.34455	2.849e-26	1.379e-23	6.063e-22
DUSP1	5	complement(172768090..172771200)	540.524	2.09412	4.26967	2.665e-60	5.59e-57	5.672e-56
KLF10	8	complement(102648777..102655902)	158.761	2.03943	4.11082	5.879e-49	8.22e-46	1.251e-44
CYR61	1	85580761..85583967	108.079	2.03042	4.08525	9.242e-35	7.269e-32	1.967e-30
NKX2-5	5	complement(173232104..173235312)	8.9111	2.00521	4.01446	7.167e-07	4.797e-05	0.0152513
FOSL1	11	complement(65892136..65900526)	46.8064	1.9612	3.89386	4.736e-17	1.064e-14	1.008e-12
GDF15	19	18386158..18389176	493.174	1.91602	3.77381	1.033e-44	1.084e-41	2.199e-40
NR1D1	17	complement(40092784..40100725)	23.4506	1.87288	3.66264	9.429e-14	1.582e-11	2.006e-09
LSM10	1	complement(36393420..36397959)	72.2348	1.86615	3.64557	5.651e-14	9.611e-12	1.203e-09
TRAPPC12	2	3379245..3479571	12.3379	1.85271	3.61179	1.02e-21	3.131e-19	2.171e-17
MUC5AC	11	1157953..1201138	2.32429	1.78601	3.44859	2.756e-09	2.94e-07	5.866e-05
BHLHE40	3	4979412..4985181	523.767	1.78194	3.43888	5.041e-48	5.767e-45	1.073e-43
ANGPTL4	19	8364127..8374375	74.381	1.78122	3.43717	8.59e-22	2.702e-19	1.828e-17
PPP1R3C	10	complement(91628440..91633101)	35.1884	1.72564	3.30728	1.361e-15	2.676e-13	2.896e-11
YTHDF1	20	complement(63195429..63216186)	128.871	1.69824	3.24505	6.299e-33	4.172e-30	1.34e-28
FOS	14	75278778..75282234	78.4478	1.69454	3.23674	4.318e-22	1.393e-19	9.189e-18
HSPA1B	6	31827735..31830254	88.6984	1.68695	3.21976	2.98e-25	1.209e-22	6.34e-21
IER3	6	complement(30743199..30744550)	840.823	1.65267	3.14414	2.118e-39	1.904e-36	4.507e-35
NUAK2	1	complement(205302059..205321791)	57.6337	1.64328	3.12376	2.839e-23	9.925e-21	6.042e-19
LOC100996717	1	149386823..149475116	3.12992	1.62681	3.08829	9.668e-08	7.556e-06	0.002057
JUN	1	complement(58780791..58784113)	86.8478	1.59928	3.02993	4.96e-26	2.312e-23	1.055e-21
PLAUR	19	complement(43646095..43670346)	35.4815	1.59223	3.01516	2.003e-16	4.347e-14	4.263e-12
GPRC5A	12	12891022..12913666	139.765	1.55307	2.93441	5.843e-28	3.342e-25	1.243e-23
MICAL2	11	12110576..12281017	36.3573	1.54759	2.92329	4.178e-25	1.643e-22	8.891e-21
PFKFB4	3	complement(48517684..48562383)	10.6207	1.49321	2.81514	3.107e-09	3.285e-07	6.611e-05
DUSP5	10	110497867..110511544	51.8568	1.47393	2.77778	1.012e-15	2.021e-13	2.153e-11
NFIL3	9	complement(91409045..91425063)	48.5666	1.45829	2.74782	3.186e-16	6.681e-14	6.779e-12
SMOX	20	4148779..4187747	80.7532	1.44992	2.73192	3.677e-19	8.73e-17	7.824e-15
ETS1	11	complement(128458761..128587593)	2.52949	1.44637	2.72522	3.977e-09	4.069e-07	8.464e-05
SLC2A1	1	complement(42925375..42959176)	149.692	1.42733	2.68949	1.237e-26	6.228e-24	2.633e-22
TIPARP	3	156674416..156706770	55.1472	1.37372	2.59137	2.769e-19	6.832e-17	5.892e-15
SERTAD2	2	complement(64631621..64751091)	26.1123	1.36653	2.5785	2.329e-16	4.968e-14	4.956e-12
GADD45A	1	67685177..67688338	29.0454	1.32879	2.51192	1.569e-06	9.445e-05	0.0333813
TMED9	5	177592212..177596107	159.093	1.3265	2.50794	2.136e-17	4.887e-15	4.545e-13
EFNA1	1	155127873..155134910	42.1574	1.30234	2.46629	8.601e-09	8.456e-07	0.000183
STC2	5	complement(173314723..173329503)	202.728	1.29667	2.45662	1.162e-25	5.043e-23	2.473e-21
ZNF331	19	53503819..53580269	5.68602	1.29627	2.45593	2.847e-07	2.071e-05	0.006059
PFKFB3	10	6144802..6254648	400.933	1.23382	2.35189	2.835e-25	1.189e-22	6.032e-21
SERPINE1	7	101127087..101139266	402.203	1.22466	2.337	4.017e-24	1.444e-21	8.549e-20
MAP3K14	17	complement(45263119..45317064)	14.5021	1.22441	2.3366	2.091e-08	1.893e-06	0.0004449
ELMSAN1	14	complement(73715122..73790285)	17.7262	1.21944	2.32856	8.401e-13	1.274e-10	1.788e-08
ITPRIP	10	complement(104309696..104338493)	12.2006	1.21136	2.31556	1.902e-09	2.081e-07	4.048e-05
RARA	17	40309171..40357643	15.6262	1.20474	2.30496	7.278e-09	7.269e-07	0.0001549
TXNDC5	6	complement(7881250..7910814)	50.7171	1.19917	2.29608	2.013e-13	3.247e-11	4.283e-09
ERRFI1	1	complement(8011719..8026333)	244.835	1.19142	2.28377	4.204e-22	1.392e-19	8.946e-18
ZFAND3	6	37819496..38154624	20.4762	1.1349	2.19603	3.971e-08	3.376e-06	0.0008449
VEGFA	6	43770209..43786487	57.4009	1.13393	2.19455	2.107e-13	3.356e-11	4.483e-09
HILPDA	7	128455830..128458418	189.359	1.13235	2.19215	1.736e-14	3.154e-12	3.693e-10
PIM1	6	37170146..37175428	23.3256	1.13025	2.18896	4.494e-07	3.142e-05	0.009563
MAFK	7	1530732..1543043	23.8212	1.12905	2.18715	1.114e-08	1.054e-06	0.0002371
DNAJB1	19	complement(14514764..14529821)	101.847	1.11737	2.1695	1.777e-15	3.441e-13	3.782e-11
PLIN2	9	complement(19108391..19127606)	534.564	1.10101	2.14505	1.341e-19	3.444e-17	2.854e-15
SLC2A3	12	complement(7919228..7936296)	144.055	1.09523	2.13647	5.416e-17	1.196e-14	1.152e-12
ZNF292	6	87155551..87264172	7.86216	1.09204	2.13176	7.039e-11	9.226e-09	1.498e-06
RYBP	3	complement(72374593..72446623)	21.8345	1.08838	2.12635	1.385e-08	1.291e-06	0.0002948
CITED2	6	complement(139372255..139374650)	59.2514	1.08329	2.11886	9.653e-10	1.125e-07	2.054e-05
BIRC3	11	102317450..102339403	19.9581	1.08142	2.11611	2.842e-10	3.473e-08	6.049e-06
PDK1	2	172555373..172672693	8.14764	1.07766	2.11062	4.999e-08	4.16e-06	0.001064
CYP1B1	2	complement(38067603..38076181)	37.4211	1.07365	2.10475	1.032e-11	1.427e-09	2.196e-07
CXCL8	4	73740506..73743716	58.9105	1.06266	2.08878	1.919e-08	1.75e-06	0.0004084
FHL2	2	complement(105360826..105438773)	26.9607	1.0616	2.08725	3.157e-07	2.273e-05	0.006717
AVPI1	10	complement(97677422..97687432)	84.8088	1.04151	2.05838	1.884e-09	2.08e-07	4.009e-05
ZBTB21	21	complement(41986831..42010418)	12.2583	1.03946	2.05546	2.14e-08	1.91e-06	0.0004554
PPP1R3B	8	complement(9136254..9151642)	21.5405	1.03672	2.05156	3.713e-09	3.83e-07	7.901e-05
STC1	8	complement(23841921..23854807)	53.0308	1.00923	2.01284	6.649e-11	8.807e-09	1.415e-06
RHOBTB1	10	complement(60869438..61001486)	9.22758	-1.00341	-2.00473	5.963e-07	4.034e-05	0.0126884
TMEM2	9	complement(71683366..71769532)	67.4751	-1.01636	-2.0228	1.295e-13	2.116e-11	2.755e-09
FASN	17	complement(82078338..82098303)	20.4313	-1.0211	-2.02946	1.123e-09	1.285e-07	2.39e-05
EIF4EBP2	10	70404105..70428618	14.6406	-1.03973	-2.05584	6.748e-08	5.479e-06	0.001436
BAAT	9	complement(101360417..101385005)	24.4882	-1.04832	-2.06812	5.624e-07	3.846e-05	0.0119683
SRSF1	17	complement(58000919..58007346)	49.249	-1.07008	-2.09955	1.264e-12	1.871e-10	2.69e-08
TUBA1A	12	complement(49184795..49189324)	36.2348	-1.08645	-2.12351	1.813e-07	1.342e-05	0.003859
FGG	4	complement(154604134..154612808)	33.9098	-1.12054	-2.17429	1.155e-06	7.157e-05	0.0245682
FASTKD1	2	complement(169527879..169573921)	8.36452	-1.13076	-2.18974	2.155e-06	0.0001244	0.0458657
UBE2W	8	complement(73780097..73878910)	7.21293	-1.13158	-2.19099	1.579e-06	9.461e-05	0.033598
H3F3A	1	226062707..226072002	725.046	-1.15884	-2.23279	2.944e-19	7.124e-17	6.265e-15
ABCD3	1	94385106..94518663	16.1132	-1.17596	-2.25943	6.111e-08	5.026e-06	0.0013
AMD1	6	110814621..110895713	69.4472	-1.17868	-2.26369	4.492e-14	7.851e-12	9.559e-10
SBNO1	12	complement(123289109..123365204)	25.4931	-1.1812	-2.26766	4.283e-15	8.167e-13	9.115e-11
SLC39A7	6	33200826..33204437	2542.06	-1.19541	-2.2901	7.101e-25	2.628e-22	1.511e-20
ATP8B2	1	154325541..154351307	19.093	-1.20435	-2.30434	2.046e-10	2.549e-08	4.353e-06
HNRNPH3	10	68331174..68343196	67.8389	-1.20487	-2.30517	4.998e-14	8.616e-12	1.064e-09
TTI2	8	complement(33498509..33513601)	213.232	-1.2093	-2.31226	3.809e-20	1.02e-17	8.106e-16
PCF11	11	83157095..83185794	17.3865	-1.24887	-2.37655	4.048e-10	4.851e-08	8.613e-06
SCD	10	100347015..100364831	768.069	-1.26943	-2.41066	2.334e-27	1.277e-24	4.966e-23
TRAK2	2	complement(201377207..201451596)	11.1374	-1.34704	-2.5439	1.103e-08	1.051e-06	0.0002346
RGPD6	2	complement(110513802..110610903)	5.38683	-1.36393	-2.57386	3.69e-09	3.83e-07	7.853e-05
CUL3	2	complement(224470150..224585397)	17.533	-1.42924	-2.69304	4.478e-13	7.044e-11	9.529e-09
MAT2A	2	85538978..85545280	92.8545	-1.43207	-2.69833	9.61e-20	2.519e-17	2.045e-15
EYA3	1	complement(27970344..28088671)	8.54036	-1.50212	-2.83258	8.954e-09	8.735e-07	0.0001905
UBE4B	1	10032983..10181239	12.5037	-1.56762	-2.96416	1.334e-11	1.825e-09	2.839e-07
ZC3HAV1	7	complement(139043519..139109720)	24.4978	-1.66566	-3.17259	7.662e-21	2.191e-18	1.63e-16
GATSL2	7	74964693..75031532	13.3248	-1.68117	-3.20688	1.755e-14	3.154e-12	3.734e-10
MED31	17	complement(6643313..6651804)	19.1901	-1.7411	-3.34289	8.385e-07	5.496e-05	0.0178431
NOTCH1	9	complement(136494433..136545786)	6.13506	-1.77789	-3.42925	7.164e-10	8.425e-08	1.524e-05
HIPK1	1	113929197..113977869	28.7897	-2.00876	-4.02437	8.944e-31	5.627e-28	1.903e-26
GLTP	12	complement(109850943..109880488)	71.7367	-2.24288	-4.7334	6.713e-29	4.023e-26	1.429e-24
TFE3	X	complement(49028726..49043517)	88.4965	-2.32938	-5.02589	1.406e-39	1.361e-36	2.992e-35
COMMD3-BMI1	10	22316383..22331485	7.04375	-2.46437	-5.51885	1.845e-06	0.000109	0.0392607
C14orf159	14	91114013..91225396	24.4513	-2.62561	-6.17144	2.301e-21	6.734e-19	4.896e-17
ZNF396	18	complement(35366697..35377337)	6.2499	-2.78913	-6.91213	4.963e-08	4.16e-06	0.001056
RANGRF	17	8287150..8290091	48.7041	-2.80738	-7.00012	6e-26	2.697e-23	1.277e-21
MRPS12	19	38930708..38933020	274.244	-2.8238	-7.08024	5.864e-53	1.054e-49	1.248e-48
SLC5A6	2	complement(27199587..27212307)	154.6	-4.72365	-26.4216	1.059e-86	4.44e-83	2.253e-82
ADAM20	14	complement(70520817..70564742)	4.31188	-5.28396	-38.961	1.788e-10	2.25e-08	3.804e-06
EHD4	15	complement(41899440..41972557)	397.243	-5.56491	-47.3375	1.302e-131	1.638e-127	2.77e-127
MUC16	19	complement(8848840..9010390)	8.64136	-8.00251	-256.446	2.346e-22	7.979e-20	4.992e-18

## Sheet: AR vs. AC
Name	Chromosome	Region	Max group mean	Log2 fold change	Fold change	P-value	FDR p-value	Bonferroni	GeneID	HGNC	Biotype
SCRT1	8	complement(144330565..144336281)	449.435	14.9403	31439.3	1.168e-06	5.79e-05	0.0248608	https://www.ncbi.nlm.nih.gov/entrez/query.fcgi?db=gene&cmd=Retrieve&dopt=full_report&list_uids=83482	https://www.genenames.org/data/gene-symbol-report/#!/hgnc_id/HGNC:15950	protein_coding
SYNPO2L	10	complement(73644881..73656105)	150.551	11.4673	2831.33	2.272e-18	4.462e-16	4.834e-14	https://www.ncbi.nlm.nih.gov/entrez/query.fcgi?db=gene&cmd=Retrieve&dopt=full_report&list_uids=79933	https://www.genenames.org/data/gene-symbol-report/#!/hgnc_id/HGNC:23532	protein_coding
LPAR3	1	complement(84813403..84893213)	323.795	9.46512	706.782	2.969e-31	1.037e-28	6.318e-27	https://www.ncbi.nlm.nih.gov/entrez/query.fcgi?db=gene&cmd=Retrieve&dopt=full_report&list_uids=23566	https://www.genenames.org/data/gene-symbol-report/#!/hgnc_id/HGNC:14298	protein_coding
CHST2	3	143119776..143124014	24.7056	8.41863	342.184	1.669e-10	1.649e-08	3.551e-06	https://www.ncbi.nlm.nih.gov/entrez/query.fcgi?db=gene&cmd=Retrieve&dopt=full_report&list_uids=9435	https://www.genenames.org/data/gene-symbol-report/#!/hgnc_id/HGNC:1970	protein_coding
DNAH11	7	21543215..21901568	42.7238	8.2046	295.005	2.658e-56	2.088e-53	5.656e-52	https://www.ncbi.nlm.nih.gov/entrez/query.fcgi?db=gene&cmd=Retrieve&dopt=full_report&list_uids=8701	https://www.genenames.org/data/gene-symbol-report/#!/hgnc_id/HGNC:2942	protein_coding
ACE	17	63477061..63498380	14.2424	8.01634	258.915	1.251e-09	1.116e-07	2.661e-05	https://www.ncbi.nlm.nih.gov/entrez/query.fcgi?db=gene&cmd=Retrieve&dopt=full_report&list_uids=1636	https://www.genenames.org/data/gene-symbol-report/#!/hgnc_id/HGNC:2707	protein_coding
THEM6	8	142727194..142736932	1813.66	7.89523	238.068	0	0	0	https://www.ncbi.nlm.nih.gov/entrez/query.fcgi?db=gene&cmd=Retrieve&dopt=full_report&list_uids=51337	https://www.genenames.org/data/gene-symbol-report/#!/hgnc_id/HGNC:29656	protein_coding
MROH2A	2	233774022..233833423	7.87447	7.63979	199.438	7.626e-09	6.144e-07	0.0001623	https://www.ncbi.nlm.nih.gov/entrez/query.fcgi?db=gene&cmd=Retrieve&dopt=full_report&list_uids=339766	https://www.genenames.org/data/gene-symbol-report/#!/hgnc_id/HGNC:27936	protein_coding
POU3F3	2	104854068..104858574	12.4233	7.55107	187.542	1.155e-08	9.029e-07	0.0002458	https://www.ncbi.nlm.nih.gov/entrez/query.fcgi?db=gene&cmd=Retrieve&dopt=full_report&list_uids=5455	https://www.genenames.org/data/gene-symbol-report/#!/hgnc_id/HGNC:9216	protein_coding
IGFBP5	2	complement(216672105..216695549)	74.2175	7.53191	185.068	7.332e-58	6.063e-55	1.56e-53	https://www.ncbi.nlm.nih.gov/entrez/query.fcgi?db=gene&cmd=Retrieve&dopt=full_report&list_uids=3488	https://www.genenames.org/data/gene-symbol-report/#!/hgnc_id/HGNC:5474	protein_coding
CACNA1I	22	39570753..39689737	38.2393	7.38998	167.728	4.759e-75	6.231e-72	1.013e-70	https://www.ncbi.nlm.nih.gov/entrez/query.fcgi?db=gene&cmd=Retrieve&dopt=full_report&list_uids=8911	https://www.genenames.org/data/gene-symbol-report/#!/hgnc_id/HGNC:1396	protein_coding
IRF8	16	85899168..85922606	15.6918	7.12887	139.96	7.874e-08	5.426e-06	0.001676	https://www.ncbi.nlm.nih.gov/entrez/query.fcgi?db=gene&cmd=Retrieve&dopt=full_report&list_uids=3394	https://www.genenames.org/data/gene-symbol-report/#!/hgnc_id/HGNC:5358	protein_coding
RGCC	13	41457406..41470877	39.7799	7.0438	131.945	1.124e-17	2.077e-15	2.392e-13	https://www.ncbi.nlm.nih.gov/entrez/query.fcgi?db=gene&cmd=Retrieve&dopt=full_report&list_uids=28984	https://www.genenames.org/data/gene-symbol-report/#!/hgnc_id/HGNC:20369	protein_coding
PNPLA7	9	complement(137459449..137550666)	14.8746	6.64633	100.172	2.4e-24	6.392e-22	5.108e-20	https://www.ncbi.nlm.nih.gov/entrez/query.fcgi?db=gene&cmd=Retrieve&dopt=full_report&list_uids=375775	https://www.genenames.org/data/gene-symbol-report/#!/hgnc_id/HGNC:24768	protein_coding
CDH5	16	66366607..66404786	6.8202	6.57519	95.3516	8.475e-07	4.394e-05	0.0180344	https://www.ncbi.nlm.nih.gov/entrez/query.fcgi?db=gene&cmd=Retrieve&dopt=full_report&list_uids=1003	https://www.genenames.org/data/gene-symbol-report/#!/hgnc_id/HGNC:1764	protein_coding
LRRC3	21	44455486..44458856	18.6256	6.43866	86.7418	9.627e-11	9.695e-09	2.049e-06	https://www.ncbi.nlm.nih.gov/entrez/query.fcgi?db=gene&cmd=Retrieve&dopt=full_report&list_uids=81543	https://www.genenames.org/data/gene-symbol-report/#!/hgnc_id/HGNC:14965	protein_coding
AJAP1	1	4654775..4792518	6.90029	6.42731	86.0621	8.435e-19	1.699e-16	1.795e-14	https://www.ncbi.nlm.nih.gov/entrez/query.fcgi?db=gene&cmd=Retrieve&dopt=full_report&list_uids=55966	https://www.genenames.org/data/gene-symbol-report/#!/hgnc_id/HGNC:30801	protein_coding
KCNC4	1	110210714..110282649	23.6176	6.40726	84.8746	1.302e-22	3.146e-20	2.77e-18	https://www.ncbi.nlm.nih.gov/entrez/query.fcgi?db=gene&cmd=Retrieve&dopt=full_report&list_uids=3749	https://www.genenames.org/data/gene-symbol-report/#!/hgnc_id/HGNC:6236	protein_coding
TTC9B	19	complement(40216058..40218694)	16.6526	6.3306	80.4822	2.3e-06	0.0001072	0.048952	https://www.ncbi.nlm.nih.gov/entrez/query.fcgi?db=gene&cmd=Retrieve&dopt=full_report&list_uids=148014	https://www.genenames.org/data/gene-symbol-report/#!/hgnc_id/HGNC:26395	protein_coding
PHLPP1	18	62715439..62980443	315.721	6.22516	74.8101	2.992e-260	1.175e-256	6.367e-256	https://www.ncbi.nlm.nih.gov/entrez/query.fcgi?db=gene&cmd=Retrieve&dopt=full_report&list_uids=23239	https://www.genenames.org/data/gene-symbol-report/#!/hgnc_id/HGNC:20610	protein_coding
UGT1A8	2	233617645..233773299	28.5619	6.05051	66.2803	1.167e-16	1.972e-14	2.484e-12	https://www.ncbi.nlm.nih.gov/entrez/query.fcgi?db=gene&cmd=Retrieve&dopt=full_report&list_uids=54576	https://www.genenames.org/data/gene-symbol-report/#!/hgnc_id/HGNC:12540	protein_coding
HES2	1	complement(6415232..6419919)	10.6351	5.84686	57.5546	2.784e-12	3.24e-10	5.925e-08	https://www.ncbi.nlm.nih.gov/entrez/query.fcgi?db=gene&cmd=Retrieve&dopt=full_report&list_uids=54626	https://www.genenames.org/data/gene-symbol-report/#!/hgnc_id/HGNC:16005	protein_coding
LRP5	11	68298866..68449275	440.792	5.76343	54.3208	2.153e-302	1.691e-298	4.582e-298	https://www.ncbi.nlm.nih.gov/entrez/query.fcgi?db=gene&cmd=Retrieve&dopt=full_report&list_uids=4041	https://www.genenames.org/data/gene-symbol-report/#!/hgnc_id/HGNC:6697	protein_coding
FAM49A	2	complement(16549459..16665866)	8.09106	5.66652	50.7918	1.514e-11	1.64e-09	3.221e-07	https://www.ncbi.nlm.nih.gov/entrez/query.fcgi?db=gene&cmd=Retrieve&dopt=full_report&list_uids=81553	https://www.genenames.org/data/gene-symbol-report/#!/hgnc_id/HGNC:25373	protein_coding
BSN	3	49554489..49671549	1.72639	5.66615	50.7785	1.934e-08	1.468e-06	0.0004116	https://www.ncbi.nlm.nih.gov/entrez/query.fcgi?db=gene&cmd=Retrieve&dopt=full_report&list_uids=8927	https://www.genenames.org/data/gene-symbol-report/#!/hgnc_id/HGNC:1117	protein_coding
PRDM2	1	13698875..13825079	171.901	5.40236	42.2933	1.33e-262	6.967e-259	2.831e-258	https://www.ncbi.nlm.nih.gov/entrez/query.fcgi?db=gene&cmd=Retrieve&dopt=full_report&list_uids=7799	https://www.genenames.org/data/gene-symbol-report/#!/hgnc_id/HGNC:9347	protein_coding
NTRK2	9	84668368..85027070	1.06407	5.35651	40.9703	1.369e-07	8.885e-06	0.002912	https://www.ncbi.nlm.nih.gov/entrez/query.fcgi?db=gene&cmd=Retrieve&dopt=full_report&list_uids=4915	https://www.genenames.org/data/gene-symbol-report/#!/hgnc_id/HGNC:8032	protein_coding
PURG	8	complement(30995802..31033715)	7.30615	5.12978	35.012	1.751e-09	1.528e-07	3.726e-05	https://www.ncbi.nlm.nih.gov/entrez/query.fcgi?db=gene&cmd=Retrieve&dopt=full_report&list_uids=29942	https://www.genenames.org/data/gene-symbol-report/#!/hgnc_id/HGNC:17930	protein_coding
PPM1K	4	complement(88257609..88284831)	4.8566	5.12145	34.8105	2.804e-14	3.765e-12	5.966e-10	https://www.ncbi.nlm.nih.gov/entrez/query.fcgi?db=gene&cmd=Retrieve&dopt=full_report&list_uids=152926	https://www.genenames.org/data/gene-symbol-report/#!/hgnc_id/HGNC:25415	protein_coding
LOC107987289	21	complement(6135285..6142051)	4.80602	4.9309	30.5035	9.087e-09	7.166e-07	0.0001934	https://www.ncbi.nlm.nih.gov/entrez/query.fcgi?db=gene&cmd=Retrieve&dopt=full_report&list_uids=107987289		protein_coding
LOC107986255	4	complement(5048878..5051847)	51.3505	4.76351	27.1618	2.833e-12	3.273e-10	6.029e-08	https://www.ncbi.nlm.nih.gov/entrez/query.fcgi?db=gene&cmd=Retrieve&dopt=full_report&list_uids=107986255		protein_coding
NOTCH2	1	complement(119911553..120073449)	88.2315	4.71549	26.2727	3.366e-214	1.058e-210	7.163e-210	https://www.ncbi.nlm.nih.gov/entrez/query.fcgi?db=gene&cmd=Retrieve&dopt=full_report&list_uids=4853	https://www.genenames.org/data/gene-symbol-report/#!/hgnc_id/HGNC:7882	protein_coding
ADM2	22	50481724..50486440	4.99424	4.70016	25.995	5.666e-08	3.992e-06	0.001206	https://www.ncbi.nlm.nih.gov/entrez/query.fcgi?db=gene&cmd=Retrieve&dopt=full_report&list_uids=79924	https://www.genenames.org/data/gene-symbol-report/#!/hgnc_id/HGNC:28898	protein_coding
CHST6	16	complement(75473124..75495419)	2.07552	4.42535	21.4864	4.459e-07	2.511e-05	0.009488	https://www.ncbi.nlm.nih.gov/entrez/query.fcgi?db=gene&cmd=Retrieve&dopt=full_report&list_uids=4166	https://www.genenames.org/data/gene-symbol-report/#!/hgnc_id/HGNC:6938	protein_coding
KCNJ9	1	160055001..160090563	1.39227	4.26545	19.2322	1.394e-06	6.824e-05	0.0296706	https://www.ncbi.nlm.nih.gov/entrez/query.fcgi?db=gene&cmd=Retrieve&dopt=full_report&list_uids=3765	https://www.genenames.org/data/gene-symbol-report/#!/hgnc_id/HGNC:6270	protein_coding
PDE8B	5	77180252..77428256	19.2948	4.20716	18.4707	1.248e-32	4.668e-30	2.655e-28	https://www.ncbi.nlm.nih.gov/entrez/query.fcgi?db=gene&cmd=Retrieve&dopt=full_report&list_uids=8622	https://www.genenames.org/data/gene-symbol-report/#!/hgnc_id/HGNC:8794	protein_coding
RANGRF	17	8287150..8290091	700.476	4.14867	17.7367	1.02e-200	2.29e-197	2.171e-196	https://www.ncbi.nlm.nih.gov/entrez/query.fcgi?db=gene&cmd=Retrieve&dopt=full_report&list_uids=29098	https://www.genenames.org/data/gene-symbol-report/#!/hgnc_id/HGNC:17679	protein_coding
MYO15B	17	75587545..75626850	51.1464	4.12832	17.4883	1.051e-125	1.834e-122	2.236e-121	https://www.ncbi.nlm.nih.gov/entrez/query.fcgi?db=gene&cmd=Retrieve&dopt=full_report&list_uids=80022	https://www.genenames.org/data/gene-symbol-report/#!/hgnc_id/HGNC:14083	protein_coding
ANKDD1A	15	64911902..64958700	5.42971	4.03524	16.3957	2.687e-07	1.624e-05	0.005718	https://www.ncbi.nlm.nih.gov/entrez/query.fcgi?db=gene&cmd=Retrieve&dopt=full_report&list_uids=348094	https://www.genenames.org/data/gene-symbol-report/#!/hgnc_id/HGNC:28002	protein_coding
NKX1-2	10	complement(124447429..124449981)	20.1366	3.93933	15.3411	3.063e-08	2.249e-06	0.0006518	https://www.ncbi.nlm.nih.gov/entrez/query.fcgi?db=gene&cmd=Retrieve&dopt=full_report&list_uids=390010	https://www.genenames.org/data/gene-symbol-report/#!/hgnc_id/HGNC:31652	protein_coding
MAF	16	complement(79202624..79600725)	2.07573	3.92513	15.1908	2.259e-22	5.22e-20	4.808e-18	https://www.ncbi.nlm.nih.gov/entrez/query.fcgi?db=gene&cmd=Retrieve&dopt=full_report&list_uids=4094	https://www.genenames.org/data/gene-symbol-report/#!/hgnc_id/HGNC:6776	protein_coding
SPHK1	17	76382977..76387860	8.82288	3.91779	15.1138	1.222e-10	1.223e-08	2.601e-06	https://www.ncbi.nlm.nih.gov/entrez/query.fcgi?db=gene&cmd=Retrieve&dopt=full_report&list_uids=8877	https://www.genenames.org/data/gene-symbol-report/#!/hgnc_id/HGNC:11240	protein_coding
DNAI1	9	34458752..34520989	2.03377	3.87534	14.6755	1.01e-06	5.101e-05	0.0214869	https://www.ncbi.nlm.nih.gov/entrez/query.fcgi?db=gene&cmd=Retrieve&dopt=full_report&list_uids=27019	https://www.genenames.org/data/gene-symbol-report/#!/hgnc_id/HGNC:2954	protein_coding
MST1	3	complement(49683947..49689528)	8.78114	3.8679	14.6	1.564e-11	1.671e-09	3.328e-07	https://www.ncbi.nlm.nih.gov/entrez/query.fcgi?db=gene&cmd=Retrieve&dopt=full_report&list_uids=4485	https://www.genenames.org/data/gene-symbol-report/#!/hgnc_id/HGNC:7380	protein_coding
XKR7	20	31968002..31998453	12.522	3.86636	14.5845	7.561e-14	9.66e-12	1.609e-09	https://www.ncbi.nlm.nih.gov/entrez/query.fcgi?db=gene&cmd=Retrieve&dopt=full_report&list_uids=343702	https://www.genenames.org/data/gene-symbol-report/#!/hgnc_id/HGNC:23062	protein_coding
ELK1	X	complement(47635520..47650604)	86.4112	3.85585	14.4786	3.307e-67	3.996e-64	7.037e-63	https://www.ncbi.nlm.nih.gov/entrez/query.fcgi?db=gene&cmd=Retrieve&dopt=full_report&list_uids=2002	https://www.genenames.org/data/gene-symbol-report/#!/hgnc_id/HGNC:3321	protein_coding
NPW	16	2019520..2020755	94.4743	3.84911	14.4111	1.752e-31	6.401e-29	3.728e-27	https://www.ncbi.nlm.nih.gov/entrez/query.fcgi?db=gene&cmd=Retrieve&dopt=full_report&list_uids=283869	https://www.genenames.org/data/gene-symbol-report/#!/hgnc_id/HGNC:30509	protein_coding
MPP2	17	complement(43875357..43909711)	6.41176	3.83342	14.2552	1.05e-14	1.473e-12	2.235e-10	https://www.ncbi.nlm.nih.gov/entrez/query.fcgi?db=gene&cmd=Retrieve&dopt=full_report&list_uids=4355	https://www.genenames.org/data/gene-symbol-report/#!/hgnc_id/HGNC:7220	protein_coding
NCAPH2	22	50508216..50524780	34.6269	3.83315	14.2526	3.498e-41	2.036e-38	7.444e-37	https://www.ncbi.nlm.nih.gov/entrez/query.fcgi?db=gene&cmd=Retrieve&dopt=full_report&list_uids=29781	https://www.genenames.org/data/gene-symbol-report/#!/hgnc_id/HGNC:25071	protein_coding
USP51	X	complement(55484524..55489875)	5.22579	3.81848	14.1083	4.606e-10	4.333e-08	9.801e-06	https://www.ncbi.nlm.nih.gov/entrez/query.fcgi?db=gene&cmd=Retrieve&dopt=full_report&list_uids=158880	https://www.genenames.org/data/gene-symbol-report/#!/hgnc_id/HGNC:23086	protein_coding
ABHD17A	19	complement(1876965..1885519)	437.297	3.67875	12.806	8.023e-184	1.576e-180	1.707e-179	https://www.ncbi.nlm.nih.gov/entrez/query.fcgi?db=gene&cmd=Retrieve&dopt=full_report&list_uids=81926	https://www.genenames.org/data/gene-symbol-report/#!/hgnc_id/HGNC:28756	protein_coding
HOXD8	2	176129694..176132695	19.9455	3.55669	11.7671	1.108e-18	2.204e-16	2.358e-14	https://www.ncbi.nlm.nih.gov/entrez/query.fcgi?db=gene&cmd=Retrieve&dopt=full_report&list_uids=3234	https://www.genenames.org/data/gene-symbol-report/#!/hgnc_id/HGNC:5139	protein_coding
TMEFF1	9	100473238..100577636	7.1501	3.54941	11.7079	1.269e-07	8.307e-06	0.0027	https://www.ncbi.nlm.nih.gov/entrez/query.fcgi?db=gene&cmd=Retrieve&dopt=full_report&list_uids=8577	https://www.genenames.org/data/gene-symbol-report/#!/hgnc_id/HGNC:11866	protein_coding
GRIN3A	9	complement(101569352..101738580)	2.87314	3.54437	11.6671	2.52e-12	2.954e-10	5.362e-08	https://www.ncbi.nlm.nih.gov/entrez/query.fcgi?db=gene&cmd=Retrieve&dopt=full_report&list_uids=116443	https://www.genenames.org/data/gene-symbol-report/#!/hgnc_id/HGNC:16767	protein_coding
RANBP17	5	170861882..171300015	7.24353	3.49795	11.2976	7.132e-34	3.028e-31	1.518e-29	https://www.ncbi.nlm.nih.gov/entrez/query.fcgi?db=gene&cmd=Retrieve&dopt=full_report&list_uids=64901	https://www.genenames.org/data/gene-symbol-report/#!/hgnc_id/HGNC:14428	protein_coding
SLCO2B1	11	75150987..75206400	6.54665	3.41907	10.6965	2.283e-11	2.391e-09	4.858e-07	https://www.ncbi.nlm.nih.gov/entrez/query.fcgi?db=gene&cmd=Retrieve&dopt=full_report&list_uids=11309	https://www.genenames.org/data/gene-symbol-report/#!/hgnc_id/HGNC:10962	protein_coding
APOA1	11	complement(116835751..116837950)	45.6647	3.32929	10.0511	2.594e-20	5.582e-18	5.519e-16	https://www.ncbi.nlm.nih.gov/entrez/query.fcgi?db=gene&cmd=Retrieve&dopt=full_report&list_uids=335	https://www.genenames.org/data/gene-symbol-report/#!/hgnc_id/HGNC:600	protein_coding
CENPL	1	complement(173799550..173824639)	35.7161	3.30288	9.86884	9.436e-31	3.223e-28	2.008e-26	https://www.ncbi.nlm.nih.gov/entrez/query.fcgi?db=gene&cmd=Retrieve&dopt=full_report&list_uids=91687	https://www.genenames.org/data/gene-symbol-report/#!/hgnc_id/HGNC:17879	protein_coding
HDHD2	18	complement(47107402..47150520)	22.5385	3.24812	9.50129	4.855e-35	2.18e-32	1.033e-30	https://www.ncbi.nlm.nih.gov/entrez/query.fcgi?db=gene&cmd=Retrieve&dopt=full_report&list_uids=84064	https://www.genenames.org/data/gene-symbol-report/#!/hgnc_id/HGNC:25364	protein_coding
SLC43A2	17	complement(1569254..1630014)	12.147	3.24643	9.49016	2.142e-33	8.631e-31	4.559e-29	https://www.ncbi.nlm.nih.gov/entrez/query.fcgi?db=gene&cmd=Retrieve&dopt=full_report&list_uids=124935	https://www.genenames.org/data/gene-symbol-report/#!/hgnc_id/HGNC:23087	protein_coding
LRRC14	8	144517965..144525178	27.0226	3.24498	9.48062	5.077e-47	3.626e-44	1.08e-42	https://www.ncbi.nlm.nih.gov/entrez/query.fcgi?db=gene&cmd=Retrieve&dopt=full_report&list_uids=9684	https://www.genenames.org/data/gene-symbol-report/#!/hgnc_id/HGNC:20419	protein_coding
XYLB	3	38346760..38453041	20.6921	3.19963	9.18721	1.358e-40	7.36e-38	2.891e-36	https://www.ncbi.nlm.nih.gov/entrez/query.fcgi?db=gene&cmd=Retrieve&dopt=full_report&list_uids=9942	https://www.genenames.org/data/gene-symbol-report/#!/hgnc_id/HGNC:12839	protein_coding
ARMC5	16	31458273..31467167	7.91997	3.19804	9.17713	1.343e-14	1.851e-12	2.858e-10	https://www.ncbi.nlm.nih.gov/entrez/query.fcgi?db=gene&cmd=Retrieve&dopt=full_report&list_uids=79798	https://www.genenames.org/data/gene-symbol-report/#!/hgnc_id/HGNC:25781	protein_coding
MARK4	19	45251258..45305283	16.2733	3.18964	9.12382	1.212e-26	3.735e-24	2.58e-22	https://www.ncbi.nlm.nih.gov/entrez/query.fcgi?db=gene&cmd=Retrieve&dopt=full_report&list_uids=57787	https://www.genenames.org/data/gene-symbol-report/#!/hgnc_id/HGNC:13538	protein_coding
VPS37D	7	73665346..73672110	7.81135	3.18284	9.08094	8.144e-07	4.279e-05	0.0173301	https://www.ncbi.nlm.nih.gov/entrez/query.fcgi?db=gene&cmd=Retrieve&dopt=full_report&list_uids=155382	https://www.genenames.org/data/gene-symbol-report/#!/hgnc_id/HGNC:18287	protein_coding
FAM20C	7	192939..260774	21.7116	3.11315	8.6527	5.17e-43	3.384e-40	1.1e-38	https://www.ncbi.nlm.nih.gov/entrez/query.fcgi?db=gene&cmd=Retrieve&dopt=full_report&list_uids=56975	https://www.genenames.org/data/gene-symbol-report/#!/hgnc_id/HGNC:22140	protein_coding
TANC2	17	62966523..63427706	31.2989	3.07461	8.42463	3.346e-84	5.257e-81	7.12e-80	https://www.ncbi.nlm.nih.gov/entrez/query.fcgi?db=gene&cmd=Retrieve&dopt=full_report&list_uids=26115	https://www.genenames.org/data/gene-symbol-report/#!/hgnc_id/HGNC:30212	protein_coding
NOV	8	119416312..119424438	10.251	3.0452	8.25463	4.965e-10	4.643e-08	1.057e-05	https://www.ncbi.nlm.nih.gov/entrez/query.fcgi?db=gene&cmd=Retrieve&dopt=full_report&list_uids=4856	https://www.genenames.org/data/gene-symbol-report/#!/hgnc_id/HGNC:7885	protein_coding
RNF44	5	complement(176526699..176543456)	33.502	2.94165	7.68289	2.805e-42	1.695e-39	5.968e-38	https://www.ncbi.nlm.nih.gov/entrez/query.fcgi?db=gene&cmd=Retrieve&dopt=full_report&list_uids=22838	https://www.genenames.org/data/gene-symbol-report/#!/hgnc_id/HGNC:19180	protein_coding
PLXNA2	1	complement(208022242..208244384)	3.92666	2.90236	7.47647	3.43e-16	5.555e-14	7.299e-12	https://www.ncbi.nlm.nih.gov/entrez/query.fcgi?db=gene&cmd=Retrieve&dopt=full_report&list_uids=5362	https://www.genenames.org/data/gene-symbol-report/#!/hgnc_id/HGNC:9100	protein_coding
TNFRSF9	1	complement(7915871..7943165)	4.89674	2.84574	7.18875	1.172e-11	1.296e-09	2.493e-07	https://www.ncbi.nlm.nih.gov/entrez/query.fcgi?db=gene&cmd=Retrieve&dopt=full_report&list_uids=3604	https://www.genenames.org/data/gene-symbol-report/#!/hgnc_id/HGNC:11924	protein_coding
PDGFB	22	complement(39223359..39245055)	4.14877	2.8301	7.11125	1.966e-06	9.332e-05	0.04184	https://www.ncbi.nlm.nih.gov/entrez/query.fcgi?db=gene&cmd=Retrieve&dopt=full_report&list_uids=5155	https://www.genenames.org/data/gene-symbol-report/#!/hgnc_id/HGNC:8800	protein_coding
DDX59	1	complement(200640807..200669998)	39.5821	2.82736	7.09775	2.871e-60	2.762e-57	6.11e-56	https://www.ncbi.nlm.nih.gov/entrez/query.fcgi?db=gene&cmd=Retrieve&dopt=full_report&list_uids=83479	https://www.genenames.org/data/gene-symbol-report/#!/hgnc_id/HGNC:25360	protein_coding
RHOQ	2	46542409..46584688	157.116	2.65018	6.27745	3.928e-81	5.61e-78	8.359e-77	https://www.ncbi.nlm.nih.gov/entrez/query.fcgi?db=gene&cmd=Retrieve&dopt=full_report&list_uids=23433	https://www.genenames.org/data/gene-symbol-report/#!/hgnc_id/HGNC:17736	protein_coding
TACC2	10	121989174..122254545	30.9257	2.63847	6.22669	2.988e-60	2.762e-57	6.359e-56	https://www.ncbi.nlm.nih.gov/entrez/query.fcgi?db=gene&cmd=Retrieve&dopt=full_report&list_uids=10579	https://www.genenames.org/data/gene-symbol-report/#!/hgnc_id/HGNC:11523	protein_coding
SSBP4	19	18418719..18434562	18.7263	2.61022	6.10598	6.674e-19	1.38e-16	1.42e-14	https://www.ncbi.nlm.nih.gov/entrez/query.fcgi?db=gene&cmd=Retrieve&dopt=full_report&list_uids=170463	https://www.genenames.org/data/gene-symbol-report/#!/hgnc_id/HGNC:15676	protein_coding
PHLDB1	11	118606296..118658038	8.1444	2.60745	6.09428	1.343e-22	3.197e-20	2.858e-18	https://www.ncbi.nlm.nih.gov/entrez/query.fcgi?db=gene&cmd=Retrieve&dopt=full_report&list_uids=23187	https://www.genenames.org/data/gene-symbol-report/#!/hgnc_id/HGNC:23697	protein_coding
LOC107985803	2	127858310..127887187	12.3332	2.59826	6.05556	1.732e-09	1.52e-07	3.685e-05	https://www.ncbi.nlm.nih.gov/entrez/query.fcgi?db=gene&cmd=Retrieve&dopt=full_report&list_uids=107985803		protein_coding
FAM187B	19	complement(35224801..35228725)	31.6606	2.59795	6.05428	8.968e-12	9.993e-10	1.908e-07	https://www.ncbi.nlm.nih.gov/entrez/query.fcgi?db=gene&cmd=Retrieve&dopt=full_report&list_uids=148109	https://www.genenames.org/data/gene-symbol-report/#!/hgnc_id/HGNC:26366	protein_coding
KLK7	19	complement(50976479..50984064)	39.9629	2.55789	5.88846	3.657e-22	8.327e-20	7.782e-18	https://www.ncbi.nlm.nih.gov/entrez/query.fcgi?db=gene&cmd=Retrieve&dopt=full_report&list_uids=5650	https://www.genenames.org/data/gene-symbol-report/#!/hgnc_id/HGNC:6368	protein_coding
ZIC2	13	99981772..99986765	38.6545	2.5327	5.78653	1.459e-27	4.586e-25	3.106e-23	https://www.ncbi.nlm.nih.gov/entrez/query.fcgi?db=gene&cmd=Retrieve&dopt=full_report&list_uids=7546	https://www.genenames.org/data/gene-symbol-report/#!/hgnc_id/HGNC:12873	protein_coding
ADRA1B	5	159916733..159989205	3.75778	2.46971	5.53931	1.826e-11	1.925e-09	3.885e-07	https://www.ncbi.nlm.nih.gov/entrez/query.fcgi?db=gene&cmd=Retrieve&dopt=full_report&list_uids=147	https://www.genenames.org/data/gene-symbol-report/#!/hgnc_id/HGNC:278	protein_coding
TSPAN9	12	3077355..3286564	2.91578	2.42673	5.37673	1.789e-06	8.596e-05	0.0380739	https://www.ncbi.nlm.nih.gov/entrez/query.fcgi?db=gene&cmd=Retrieve&dopt=full_report&list_uids=10867	https://www.genenames.org/data/gene-symbol-report/#!/hgnc_id/HGNC:21640	protein_coding
MDK	11	46380784..46383837	12.3797	2.34268	5.07245	6.025e-07	3.246e-05	0.0128206	https://www.ncbi.nlm.nih.gov/entrez/query.fcgi?db=gene&cmd=Retrieve&dopt=full_report&list_uids=4192	https://www.genenames.org/data/gene-symbol-report/#!/hgnc_id/HGNC:6972	protein_coding
WISP2	20	44714204..44728041	12.4555	2.2798	4.8561	3.111e-08	2.274e-06	0.0006621	https://www.ncbi.nlm.nih.gov/entrez/query.fcgi?db=gene&cmd=Retrieve&dopt=full_report&list_uids=8839	https://www.genenames.org/data/gene-symbol-report/#!/hgnc_id/HGNC:12770	protein_coding
EGFL6	X	13569575..13633575	19.003	2.26865	4.81873	3.253e-12	3.731e-10	6.923e-08	https://www.ncbi.nlm.nih.gov/entrez/query.fcgi?db=gene&cmd=Retrieve&dopt=full_report&list_uids=25975	https://www.genenames.org/data/gene-symbol-report/#!/hgnc_id/HGNC:3235	protein_coding
HSF2BP	21	complement(43453987..43659499)	1.9516	2.24291	4.73351	6.987e-07	3.709e-05	0.0148684	https://www.ncbi.nlm.nih.gov/entrez/query.fcgi?db=gene&cmd=Retrieve&dopt=full_report&list_uids=11077	https://www.genenames.org/data/gene-symbol-report/#!/hgnc_id/HGNC:5226	protein_coding
CASZ1	1	complement(10636602..10796676)	4.15533	2.23438	4.70559	2.219e-10	2.179e-08	4.723e-06	https://www.ncbi.nlm.nih.gov/entrez/query.fcgi?db=gene&cmd=Retrieve&dopt=full_report&list_uids=54897	https://www.genenames.org/data/gene-symbol-report/#!/hgnc_id/HGNC:26002	protein_coding
C1QTNF4	11	complement(47589664..47596336)	16.2657	2.21214	4.63362	1.56e-11	1.671e-09	3.32e-07	https://www.ncbi.nlm.nih.gov/entrez/query.fcgi?db=gene&cmd=Retrieve&dopt=full_report&list_uids=114900	https://www.genenames.org/data/gene-symbol-report/#!/hgnc_id/HGNC:14346	protein_coding
FCGRT	19	49512279..49526428	11.1769	2.18378	4.54343	1.683e-07	1.074e-05	0.003581	https://www.ncbi.nlm.nih.gov/entrez/query.fcgi?db=gene&cmd=Retrieve&dopt=full_report&list_uids=2217	https://www.genenames.org/data/gene-symbol-report/#!/hgnc_id/HGNC:3621	protein_coding
RRM2B	8	complement(102204501..102239118)	41.5323	2.06944	4.19723	1.923e-31	6.867e-29	4.092e-27	https://www.ncbi.nlm.nih.gov/entrez/query.fcgi?db=gene&cmd=Retrieve&dopt=full_report&list_uids=50484	https://www.genenames.org/data/gene-symbol-report/#!/hgnc_id/HGNC:17296	protein_coding
HK2	2	74832655..74893354	6.58247	2.05918	4.16749	4.039e-11	4.148e-09	8.595e-07	https://www.ncbi.nlm.nih.gov/entrez/query.fcgi?db=gene&cmd=Retrieve&dopt=full_report&list_uids=3099	https://www.genenames.org/data/gene-symbol-report/#!/hgnc_id/HGNC:4923	protein_coding
VEGFC	4	complement(176683534..176792745)	54.9615	2.02369	4.06621	1.222e-20	2.666e-18	2.6e-16	https://www.ncbi.nlm.nih.gov/entrez/query.fcgi?db=gene&cmd=Retrieve&dopt=full_report&list_uids=7424	https://www.genenames.org/data/gene-symbol-report/#!/hgnc_id/HGNC:12682	protein_coding
HDAC5	17	complement(44076753..44123646)	8.14573	1.99033	3.97329	3.941e-11	4.074e-09	8.387e-07	https://www.ncbi.nlm.nih.gov/entrez/query.fcgi?db=gene&cmd=Retrieve&dopt=full_report&list_uids=10014	https://www.genenames.org/data/gene-symbol-report/#!/hgnc_id/HGNC:14068	protein_coding
GATA6	18	22169437..22202528	8.00259	1.98571	3.96058	1.208e-07	8.005e-06	0.00257	https://www.ncbi.nlm.nih.gov/entrez/query.fcgi?db=gene&cmd=Retrieve&dopt=full_report&list_uids=2627	https://www.genenames.org/data/gene-symbol-report/#!/hgnc_id/HGNC:4174	protein_coding
CBWD3	9	68232437..68300035	3.19665	1.97845	3.94069	6.05e-08	4.224e-06	0.001287	https://www.ncbi.nlm.nih.gov/entrez/query.fcgi?db=gene&cmd=Retrieve&dopt=full_report&list_uids=445571	https://www.genenames.org/data/gene-symbol-report/#!/hgnc_id/HGNC:18519	protein_coding
DCBLD1	6	117480346..117569858	95.0428	1.97669	3.9359	1.143e-40	6.414e-38	2.433e-36	https://www.ncbi.nlm.nih.gov/entrez/query.fcgi?db=gene&cmd=Retrieve&dopt=full_report&list_uids=285761	https://www.genenames.org/data/gene-symbol-report/#!/hgnc_id/HGNC:21479	protein_coding
ARID3A	19	925733..975934	14.7315	1.96185	3.89561	2.563e-18	4.97e-16	5.453e-14	https://www.ncbi.nlm.nih.gov/entrez/query.fcgi?db=gene&cmd=Retrieve&dopt=full_report&list_uids=1820	https://www.genenames.org/data/gene-symbol-report/#!/hgnc_id/HGNC:3031	protein_coding
APBB1	11	complement(6395124..6419830)	9.38052	1.94264	3.84407	4.387e-10	4.152e-08	9.336e-06	https://www.ncbi.nlm.nih.gov/entrez/query.fcgi?db=gene&cmd=Retrieve&dopt=full_report&list_uids=322	https://www.genenames.org/data/gene-symbol-report/#!/hgnc_id/HGNC:581	protein_coding
C17orf96	17	complement(38671703..38674934)	10.7245	1.92971	3.80978	3.391e-08	2.455e-06	0.0007215	https://www.ncbi.nlm.nih.gov/entrez/query.fcgi?db=gene&cmd=Retrieve&dopt=full_report&list_uids=100170841	https://www.genenames.org/data/gene-symbol-report/#!/hgnc_id/HGNC:34493	protein_coding
TMEM63A	1	complement(225840556..225882720)	3.76438	1.89967	3.73128	8.512e-07	4.399e-05	0.0181135	https://www.ncbi.nlm.nih.gov/entrez/query.fcgi?db=gene&cmd=Retrieve&dopt=full_report&list_uids=9725	https://www.genenames.org/data/gene-symbol-report/#!/hgnc_id/HGNC:29118	protein_coding
ZFAT	8	complement(134477788..134713049)	3.7015	1.85757	3.62396	1.05e-14	1.473e-12	2.234e-10	https://www.ncbi.nlm.nih.gov/entrez/query.fcgi?db=gene&cmd=Retrieve&dopt=full_report&list_uids=57623	https://www.genenames.org/data/gene-symbol-report/#!/hgnc_id/HGNC:19899	protein_coding
ANGPTL4	19	8364127..8374375	63.0614	1.8378	3.57464	5.988e-19	1.254e-16	1.274e-14	https://www.ncbi.nlm.nih.gov/entrez/query.fcgi?db=gene&cmd=Retrieve&dopt=full_report&list_uids=51129	https://www.genenames.org/data/gene-symbol-report/#!/hgnc_id/HGNC:16039	protein_coding
HDGFRP2	19	4472196..4502220	34.4364	1.83321	3.56328	1.095e-16	1.87e-14	2.33e-12	https://www.ncbi.nlm.nih.gov/entrez/query.fcgi?db=gene&cmd=Retrieve&dopt=full_report&list_uids=84717		protein_coding
ALDOC	17	complement(28573115..28576963)	25.0715	1.82636	3.54642	4.414e-09	3.631e-07	9.394e-05	https://www.ncbi.nlm.nih.gov/entrez/query.fcgi?db=gene&cmd=Retrieve&dopt=full_report&list_uids=230	https://www.genenames.org/data/gene-symbol-report/#!/hgnc_id/HGNC:418	protein_coding
RALGDS	9	complement(133097720..133149220)	7.01387	1.81315	3.51408	4.854e-07	2.695e-05	0.0103295	https://www.ncbi.nlm.nih.gov/entrez/query.fcgi?db=gene&cmd=Retrieve&dopt=full_report&list_uids=5900	https://www.genenames.org/data/gene-symbol-report/#!/hgnc_id/HGNC:9842	protein_coding
F3	1	complement(94529176..94541857)	14.4846	1.74786	3.35861	2.732e-07	1.638e-05	0.005814	https://www.ncbi.nlm.nih.gov/entrez/query.fcgi?db=gene&cmd=Retrieve&dopt=full_report&list_uids=2152	https://www.genenames.org/data/gene-symbol-report/#!/hgnc_id/HGNC:3541	protein_coding
YDJC	22	complement(21628089..21630326)	17.2145	1.73561	3.33019	1.096e-06	5.449e-05	0.0233235	https://www.ncbi.nlm.nih.gov/entrez/query.fcgi?db=gene&cmd=Retrieve&dopt=full_report&list_uids=150223	https://www.genenames.org/data/gene-symbol-report/#!/hgnc_id/HGNC:27158	protein_coding
ANKHD1-EIF4EBP3	5	140401814..140549578	11.9225	1.71141	3.27482	7.015e-15	1.011e-12	1.493e-10	https://www.ncbi.nlm.nih.gov/entrez/query.fcgi?db=gene&cmd=Retrieve&dopt=full_report&list_uids=404734	https://www.genenames.org/data/gene-symbol-report/#!/hgnc_id/HGNC:33530	protein_coding
NDRG1	8	complement(133237171..133297587)	416.902	1.65981	3.15974	1.586e-42	9.97e-40	3.376e-38	https://www.ncbi.nlm.nih.gov/entrez/query.fcgi?db=gene&cmd=Retrieve&dopt=full_report&list_uids=10397	https://www.genenames.org/data/gene-symbol-report/#!/hgnc_id/HGNC:7679	protein_coding
TMEM158	3	complement(45224464..45226322)	19.1234	1.65374	3.14649	6.152e-07	3.299e-05	0.0130906	https://www.ncbi.nlm.nih.gov/entrez/query.fcgi?db=gene&cmd=Retrieve&dopt=full_report&list_uids=25907	https://www.genenames.org/data/gene-symbol-report/#!/hgnc_id/HGNC:30293	protein_coding
TXNDC5	6	complement(7881250..7910814)	56.4371	1.64797	3.13393	3.713e-21	8.334e-19	7.902e-17	https://www.ncbi.nlm.nih.gov/entrez/query.fcgi?db=gene&cmd=Retrieve&dopt=full_report&list_uids=81567	https://www.genenames.org/data/gene-symbol-report/#!/hgnc_id/HGNC:21073	protein_coding
PLIN2	9	complement(19108391..19127606)	634.258	1.64246	3.12198	1.915e-40	1.003e-37	4.075e-36	https://www.ncbi.nlm.nih.gov/entrez/query.fcgi?db=gene&cmd=Retrieve&dopt=full_report&list_uids=123	https://www.genenames.org/data/gene-symbol-report/#!/hgnc_id/HGNC:248	protein_coding
SUMF1	3	complement(4034714..4467282)	18.6298	1.63491	3.10568	2.98e-16	4.877e-14	6.342e-12	https://www.ncbi.nlm.nih.gov/entrez/query.fcgi?db=gene&cmd=Retrieve&dopt=full_report&list_uids=285362	https://www.genenames.org/data/gene-symbol-report/#!/hgnc_id/HGNC:20376	protein_coding
RAB34	17	complement(28714281..28718268)	699.503	1.63204	3.09951	4.252e-39	2.024e-36	9.049e-35	https://www.ncbi.nlm.nih.gov/entrez/query.fcgi?db=gene&cmd=Retrieve&dopt=full_report&list_uids=83871	https://www.genenames.org/data/gene-symbol-report/#!/hgnc_id/HGNC:16519	protein_coding
ZNF398	7	149126416..149183042	8.92441	1.62498	3.08438	2.354e-09	2.01e-07	5.009e-05	https://www.ncbi.nlm.nih.gov/entrez/query.fcgi?db=gene&cmd=Retrieve&dopt=full_report&list_uids=57541	https://www.genenames.org/data/gene-symbol-report/#!/hgnc_id/HGNC:18373	protein_coding
GSE1	16	85169512..85676206	21.8469	1.61098	3.05459	6.986e-26	2.071e-23	1.487e-21	https://www.ncbi.nlm.nih.gov/entrez/query.fcgi?db=gene&cmd=Retrieve&dopt=full_report&list_uids=23199	https://www.genenames.org/data/gene-symbol-report/#!/hgnc_id/HGNC:28979	protein_coding
2024-09-02	2	241315187..241354027	319.03	1.60719	3.04657	6.865e-40	3.479e-37	1.461e-35	https://www.ncbi.nlm.nih.gov/entrez/query.fcgi?db=gene&cmd=Retrieve&dopt=full_report&list_uids=4735	https://www.genenames.org/data/gene-symbol-report/#!/hgnc_id/HGNC:7729	protein_coding
CRLS1	20	6005938..6040053	22.8516	1.56802	2.96498	9.01e-14	1.132e-11	1.917e-09	https://www.ncbi.nlm.nih.gov/entrez/query.fcgi?db=gene&cmd=Retrieve&dopt=full_report&list_uids=54675	https://www.genenames.org/data/gene-symbol-report/#!/hgnc_id/HGNC:16148	protein_coding
HILPDA	7	128455830..128458418	206.454	1.55172	2.93166	3.467e-23	8.645e-21	7.377e-19	https://www.ncbi.nlm.nih.gov/entrez/query.fcgi?db=gene&cmd=Retrieve&dopt=full_report&list_uids=29923	https://www.genenames.org/data/gene-symbol-report/#!/hgnc_id/HGNC:28859	protein_coding
TCP11L2	12	106302026..106347455	8.27588	1.52209	2.87206	6.835e-07	3.64e-05	0.0145452	https://www.ncbi.nlm.nih.gov/entrez/query.fcgi?db=gene&cmd=Retrieve&dopt=full_report&list_uids=255394	https://www.genenames.org/data/gene-symbol-report/#!/hgnc_id/HGNC:28627	protein_coding
SERPINE1	7	101127087..101139266	400.141	1.51199	2.85204	1.335e-34	5.828e-32	2.842e-30	https://www.ncbi.nlm.nih.gov/entrez/query.fcgi?db=gene&cmd=Retrieve&dopt=full_report&list_uids=5054	https://www.genenames.org/data/gene-symbol-report/#!/hgnc_id/HGNC:8583	protein_coding
ETS1	11	complement(128458761..128587593)	2.10559	1.47651	2.78275	2.65e-07	1.608e-05	0.00564	https://www.ncbi.nlm.nih.gov/entrez/query.fcgi?db=gene&cmd=Retrieve&dopt=full_report&list_uids=2113	https://www.genenames.org/data/gene-symbol-report/#!/hgnc_id/HGNC:3488	protein_coding
C14orf169	14	73490934..73493401	26.6483	1.40933	2.65614	1.387e-08	1.079e-06	0.0002952	https://www.ncbi.nlm.nih.gov/entrez/query.fcgi?db=gene&cmd=Retrieve&dopt=full_report&list_uids=79697	https://www.genenames.org/data/gene-symbol-report/#!/hgnc_id/HGNC:20968	protein_coding
SELM	22	complement(31104777..31107565)	73.3129	1.38669	2.61478	4.701e-07	2.628e-05	0.0100042	https://www.ncbi.nlm.nih.gov/entrez/query.fcgi?db=gene&cmd=Retrieve&dopt=full_report&list_uids=140606		protein_coding
FAT4	4	125314913..125492932	3.15327	1.3791	2.60107	2.51e-07	1.547e-05	0.005342	https://www.ncbi.nlm.nih.gov/entrez/query.fcgi?db=gene&cmd=Retrieve&dopt=full_report&list_uids=79633	https://www.genenames.org/data/gene-symbol-report/#!/hgnc_id/HGNC:23109	protein_coding
MT1X	16	56682470..56684196	1297.94	1.36391	2.57382	4.823e-23	1.184e-20	1.026e-18	https://www.ncbi.nlm.nih.gov/entrez/query.fcgi?db=gene&cmd=Retrieve&dopt=full_report&list_uids=4501	https://www.genenames.org/data/gene-symbol-report/#!/hgnc_id/HGNC:7405	protein_coding
AKAP12	6	151239815..151358559	140.985	1.29106	2.44708	5.698e-26	1.722e-23	1.213e-21	https://www.ncbi.nlm.nih.gov/entrez/query.fcgi?db=gene&cmd=Retrieve&dopt=full_report&list_uids=9590	https://www.genenames.org/data/gene-symbol-report/#!/hgnc_id/HGNC:370	protein_coding
IGFBP3	7	complement(45912245..45921272)	1131.17	1.28251	2.43262	1.265e-27	4.057e-25	2.693e-23	https://www.ncbi.nlm.nih.gov/entrez/query.fcgi?db=gene&cmd=Retrieve&dopt=full_report&list_uids=3486	https://www.genenames.org/data/gene-symbol-report/#!/hgnc_id/HGNC:5472	protein_coding
CELSR1	22	complement(46360834..46537502)	12.1477	1.23032	2.3462	1.197e-11	1.314e-09	2.547e-07	https://www.ncbi.nlm.nih.gov/entrez/query.fcgi?db=gene&cmd=Retrieve&dopt=full_report&list_uids=9620	https://www.genenames.org/data/gene-symbol-report/#!/hgnc_id/HGNC:1850	protein_coding
ELL2	5	complement(95885098..95962288)	19.9898	1.21617	2.32329	1.204e-11	1.314e-09	2.563e-07	https://www.ncbi.nlm.nih.gov/entrez/query.fcgi?db=gene&cmd=Retrieve&dopt=full_report&list_uids=22936	https://www.genenames.org/data/gene-symbol-report/#!/hgnc_id/HGNC:17064	protein_coding
GIPC1	19	complement(14477759..14496149)	37.3734	1.20498	2.30534	2.436e-07	1.513e-05	0.005184	https://www.ncbi.nlm.nih.gov/entrez/query.fcgi?db=gene&cmd=Retrieve&dopt=full_report&list_uids=10755	https://www.genenames.org/data/gene-symbol-report/#!/hgnc_id/HGNC:1226	protein_coding
SLC6A8	X	153688297..153696593	19.4583	1.19188	2.28451	4.075e-07	2.345e-05	0.008672	https://www.ncbi.nlm.nih.gov/entrez/query.fcgi?db=gene&cmd=Retrieve&dopt=full_report&list_uids=6535	https://www.genenames.org/data/gene-symbol-report/#!/hgnc_id/HGNC:11055	protein_coding
C8orf4	8	40153468..40155308	222.069	1.11844	2.17113	3.785e-15	5.609e-13	8.054e-11	https://www.ncbi.nlm.nih.gov/entrez/query.fcgi?db=gene&cmd=Retrieve&dopt=full_report&list_uids=56892	https://www.genenames.org/data/gene-symbol-report/#!/hgnc_id/HGNC:1357	protein_coding
ADM	11	10304980..10307402	149.803	1.10556	2.15182	3.915e-12	4.457e-10	8.332e-08	https://www.ncbi.nlm.nih.gov/entrez/query.fcgi?db=gene&cmd=Retrieve&dopt=full_report&list_uids=133	https://www.genenames.org/data/gene-symbol-report/#!/hgnc_id/HGNC:259	protein_coding
AXL	19	41219199..41261767	68.5613	1.10007	2.14365	8.878e-14	1.125e-11	1.889e-09	https://www.ncbi.nlm.nih.gov/entrez/query.fcgi?db=gene&cmd=Retrieve&dopt=full_report&list_uids=558	https://www.genenames.org/data/gene-symbol-report/#!/hgnc_id/HGNC:905	protein_coding
FBLN1	22	45502839..45601134	17.9325	1.09869	2.1416	3.752e-07	2.175e-05	0.007984	https://www.ncbi.nlm.nih.gov/entrez/query.fcgi?db=gene&cmd=Retrieve&dopt=full_report&list_uids=2192	https://www.genenames.org/data/gene-symbol-report/#!/hgnc_id/HGNC:3600	protein_coding
PDGFA	7	complement(497245..520668)	23.6896	1.09625	2.13799	9.798e-07	4.966e-05	0.020851	https://www.ncbi.nlm.nih.gov/entrez/query.fcgi?db=gene&cmd=Retrieve&dopt=full_report&list_uids=5154	https://www.genenames.org/data/gene-symbol-report/#!/hgnc_id/HGNC:8799	protein_coding
CYP1B1	2	complement(38067603..38076181)	30.8668	1.09062	2.12966	7.762e-10	7.216e-08	1.652e-05	https://www.ncbi.nlm.nih.gov/entrez/query.fcgi?db=gene&cmd=Retrieve&dopt=full_report&list_uids=1545	https://www.genenames.org/data/gene-symbol-report/#!/hgnc_id/HGNC:2597	protein_coding
EIF4A2	3	186783572..186789897	208.207	1.083	2.11844	3.628e-14	4.83e-12	7.72e-10	https://www.ncbi.nlm.nih.gov/entrez/query.fcgi?db=gene&cmd=Retrieve&dopt=full_report&list_uids=1974	https://www.genenames.org/data/gene-symbol-report/#!/hgnc_id/HGNC:3284	protein_coding
PAPD5	16	50152918..50235310	10.7767	1.07209	2.10247	4.608e-07	2.585e-05	0.009805	https://www.ncbi.nlm.nih.gov/entrez/query.fcgi?db=gene&cmd=Retrieve&dopt=full_report&list_uids=64282	https://www.genenames.org/data/gene-symbol-report/#!/hgnc_id/HGNC:30758	protein_coding
UACA	15	complement(70654554..70778823)	79.5116	1.06157	2.08719	1.299e-15	2.021e-13	2.765e-11	https://www.ncbi.nlm.nih.gov/entrez/query.fcgi?db=gene&cmd=Retrieve&dopt=full_report&list_uids=55075	https://www.genenames.org/data/gene-symbol-report/#!/hgnc_id/HGNC:15947	protein_coding
STC1	8	complement(23841921..23854807)	44.7015	1.05748	2.08129	9.002e-10	8.271e-08	1.916e-05	https://www.ncbi.nlm.nih.gov/entrez/query.fcgi?db=gene&cmd=Retrieve&dopt=full_report&list_uids=6781	https://www.genenames.org/data/gene-symbol-report/#!/hgnc_id/HGNC:11373	protein_coding
ITGA5	12	complement(54395261..54419266)	25.5126	1.05529	2.07813	1.235e-07	8.152e-06	0.002628	https://www.ncbi.nlm.nih.gov/entrez/query.fcgi?db=gene&cmd=Retrieve&dopt=full_report&list_uids=3678	https://www.genenames.org/data/gene-symbol-report/#!/hgnc_id/HGNC:6141	protein_coding
VEGFA	6	43770209..43786487	44.2145	1.05217	2.07365	1.592e-09	1.405e-07	3.387e-05	https://www.ncbi.nlm.nih.gov/entrez/query.fcgi?db=gene&cmd=Retrieve&dopt=full_report&list_uids=7422	https://www.genenames.org/data/gene-symbol-report/#!/hgnc_id/HGNC:12680	protein_coding
ITGA2	5	52989326..53094779	48.6513	1.0406	2.05708	3.84e-13	4.713e-11	8.172e-09	https://www.ncbi.nlm.nih.gov/entrez/query.fcgi?db=gene&cmd=Retrieve&dopt=full_report&list_uids=3673	https://www.genenames.org/data/gene-symbol-report/#!/hgnc_id/HGNC:6137	protein_coding
MXI1	10	110207605..110287365	38.4704	1.03975	2.05588	8.659e-09	6.871e-07	0.0001843	https://www.ncbi.nlm.nih.gov/entrez/query.fcgi?db=gene&cmd=Retrieve&dopt=full_report&list_uids=4601	https://www.genenames.org/data/gene-symbol-report/#!/hgnc_id/HGNC:7534	protein_coding
IER3	6	complement(30743199..30744550)	447.246	1.03675	2.05159	1.606e-14	2.175e-12	3.417e-10	https://www.ncbi.nlm.nih.gov/entrez/query.fcgi?db=gene&cmd=Retrieve&dopt=full_report&list_uids=8870	https://www.genenames.org/data/gene-symbol-report/#!/hgnc_id/HGNC:5392	protein_coding
CEP112	17	complement(65635540..66192131)	9.51228	1.03603	2.05058	8.571e-07	4.415e-05	0.0182385	https://www.ncbi.nlm.nih.gov/entrez/query.fcgi?db=gene&cmd=Retrieve&dopt=full_report&list_uids=201134	https://www.genenames.org/data/gene-symbol-report/#!/hgnc_id/HGNC:28514	protein_coding
BAHCC1	17	81395431..81466332	7.86656	1.03466	2.04863	1.775e-06	8.555e-05	0.037777	https://www.ncbi.nlm.nih.gov/entrez/query.fcgi?db=gene&cmd=Retrieve&dopt=full_report&list_uids=57597	https://www.genenames.org/data/gene-symbol-report/#!/hgnc_id/HGNC:29279	protein_coding
QSOX1	1	180154833..180198034	30.2864	1.02836	2.0397	4.849e-07	2.695e-05	0.0103183	https://www.ncbi.nlm.nih.gov/entrez/query.fcgi?db=gene&cmd=Retrieve&dopt=full_report&list_uids=5768	https://www.genenames.org/data/gene-symbol-report/#!/hgnc_id/HGNC:9756	protein_coding
UPP1	7	48088308..48108746	18.1061	1.02375	2.0332	4.263e-07	2.418e-05	0.009072	https://www.ncbi.nlm.nih.gov/entrez/query.fcgi?db=gene&cmd=Retrieve&dopt=full_report&list_uids=7378	https://www.genenames.org/data/gene-symbol-report/#!/hgnc_id/HGNC:12576	protein_coding
GPRC5A	12	12891022..12913666	78.5573	1.01677	2.02338	2.586e-10	2.478e-08	5.504e-06	https://www.ncbi.nlm.nih.gov/entrez/query.fcgi?db=gene&cmd=Retrieve&dopt=full_report&list_uids=9052	https://www.genenames.org/data/gene-symbol-report/#!/hgnc_id/HGNC:9836	protein_coding
ERRFI1	1	complement(8011719..8026333)	176.568	1.01461	2.02035	3.598e-15	5.383e-13	7.656e-11	https://www.ncbi.nlm.nih.gov/entrez/query.fcgi?db=gene&cmd=Retrieve&dopt=full_report&list_uids=54206	https://www.genenames.org/data/gene-symbol-report/#!/hgnc_id/HGNC:18185	protein_coding
R3HDM2	12	complement(57253764..57430999)	16.0832	1.01115	2.01552	2.057e-06	9.646e-05	0.043767	https://www.ncbi.nlm.nih.gov/entrez/query.fcgi?db=gene&cmd=Retrieve&dopt=full_report&list_uids=22864	https://www.genenames.org/data/gene-symbol-report/#!/hgnc_id/HGNC:29167	protein_coding
MTHFD2	2	74198563..74215298	225.494	1.01048	2.01459	1.248e-13	1.556e-11	2.655e-09	https://www.ncbi.nlm.nih.gov/entrez/query.fcgi?db=gene&cmd=Retrieve&dopt=full_report&list_uids=10797	https://www.genenames.org/data/gene-symbol-report/#!/hgnc_id/HGNC:7434	protein_coding
FGL1	8	complement(17864380..17909983)	35.2848	1.00168	2.00233	2.314e-06	0.0001075	0.0492326	https://www.ncbi.nlm.nih.gov/entrez/query.fcgi?db=gene&cmd=Retrieve&dopt=full_report&list_uids=2267	https://www.genenames.org/data/gene-symbol-report/#!/hgnc_id/HGNC:3695	protein_coding
HIF1A	14	61695401..61748259	193.619	-1.03756	-2.05276	7.563e-14	9.66e-12	1.609e-09	https://www.ncbi.nlm.nih.gov/entrez/query.fcgi?db=gene&cmd=Retrieve&dopt=full_report&list_uids=3091	https://www.genenames.org/data/gene-symbol-report/#!/hgnc_id/HGNC:4910	protein_coding
IER5L	9	complement(129175552..129178261)	58.2978	-1.04069	-2.0572	1.464e-06	7.145e-05	0.031161	https://www.ncbi.nlm.nih.gov/entrez/query.fcgi?db=gene&cmd=Retrieve&dopt=full_report&list_uids=389792	https://www.genenames.org/data/gene-symbol-report/#!/hgnc_id/HGNC:23679	protein_coding
RBM17	10	6088986..6117459	37.5981	-1.07381	-2.10498	3.025e-07	1.8e-05	0.006437	https://www.ncbi.nlm.nih.gov/entrez/query.fcgi?db=gene&cmd=Retrieve&dopt=full_report&list_uids=84991	https://www.genenames.org/data/gene-symbol-report/#!/hgnc_id/HGNC:16944	protein_coding
MCM6	2	complement(135839626..135876477)	36.4536	-1.11719	-2.16924	1.337e-06	6.584e-05	0.0284457	https://www.ncbi.nlm.nih.gov/entrez/query.fcgi?db=gene&cmd=Retrieve&dopt=full_report&list_uids=4175	https://www.genenames.org/data/gene-symbol-report/#!/hgnc_id/HGNC:6949	protein_coding
CCND3	6	complement(41934933..42048894)	38.2257	-1.16808	-2.24712	2.098e-06	9.809e-05	0.0446421	https://www.ncbi.nlm.nih.gov/entrez/query.fcgi?db=gene&cmd=Retrieve&dopt=full_report&list_uids=896	https://www.genenames.org/data/gene-symbol-report/#!/hgnc_id/HGNC:1585	protein_coding
CPLX2	5	175796539..175884021	173.853	-1.18606	-2.27531	4.069e-18	7.702e-16	8.659e-14	https://www.ncbi.nlm.nih.gov/entrez/query.fcgi?db=gene&cmd=Retrieve&dopt=full_report&list_uids=10814	https://www.genenames.org/data/gene-symbol-report/#!/hgnc_id/HGNC:2310	protein_coding
HIST1H1B	6	complement(27866792..27867581)	511.239	-1.19353	-2.28712	6.072e-13	7.395e-11	1.292e-08	https://www.ncbi.nlm.nih.gov/entrez/query.fcgi?db=gene&cmd=Retrieve&dopt=full_report&list_uids=3009	https://www.genenames.org/data/gene-symbol-report/#!/hgnc_id/HGNC:4719	protein_coding
CLDN2	X	106900164..106930861	137.948	-1.20167	-2.30006	4.71e-14	6.166e-12	1.002e-09	https://www.ncbi.nlm.nih.gov/entrez/query.fcgi?db=gene&cmd=Retrieve&dopt=full_report&list_uids=9075	https://www.genenames.org/data/gene-symbol-report/#!/hgnc_id/HGNC:2041	protein_coding
ANKHD1	5	140401814..140539856	21.5311	-1.24595	-2.37175	6.678e-09	5.408e-07	0.0001421	https://www.ncbi.nlm.nih.gov/entrez/query.fcgi?db=gene&cmd=Retrieve&dopt=full_report&list_uids=54882	https://www.genenames.org/data/gene-symbol-report/#!/hgnc_id/HGNC:24714	protein_coding
HSPA1A	6	31815514..31817942	82.7017	-1.24971	-2.37794	1.783e-09	1.548e-07	3.794e-05	https://www.ncbi.nlm.nih.gov/entrez/query.fcgi?db=gene&cmd=Retrieve&dopt=full_report&list_uids=3303	https://www.genenames.org/data/gene-symbol-report/#!/hgnc_id/HGNC:5232	protein_coding
HIST2H2AA3	1	complement(149842218..149842751)	973.553	-1.33413	-2.52124	4.858e-17	8.481e-15	1.034e-12	https://www.ncbi.nlm.nih.gov/entrez/query.fcgi?db=gene&cmd=Retrieve&dopt=full_report&list_uids=8337	https://www.genenames.org/data/gene-symbol-report/#!/hgnc_id/HGNC:4736	protein_coding
POLR3K	16	complement(46979..53632)	212.628	-1.36479	-2.57538	1.091e-09	9.91e-08	2.322e-05	https://www.ncbi.nlm.nih.gov/entrez/query.fcgi?db=gene&cmd=Retrieve&dopt=full_report&list_uids=51728	https://www.genenames.org/data/gene-symbol-report/#!/hgnc_id/HGNC:14121	protein_coding
MYBBP1A	17	complement(4538896..4555386)	21.5723	-1.40398	-2.6463	7.452e-07	3.929e-05	0.0158573	https://www.ncbi.nlm.nih.gov/entrez/query.fcgi?db=gene&cmd=Retrieve&dopt=full_report&list_uids=10514	https://www.genenames.org/data/gene-symbol-report/#!/hgnc_id/HGNC:7546	protein_coding
ID2	2	8681983..8684453	69.5401	-1.43279	-2.69968	8.326e-07	4.359e-05	0.0177188	https://www.ncbi.nlm.nih.gov/entrez/query.fcgi?db=gene&cmd=Retrieve&dopt=full_report&list_uids=3398	https://www.genenames.org/data/gene-symbol-report/#!/hgnc_id/HGNC:5361	protein_coding
ATP8B2	1	154325541..154351307	19.093	-2.0444	-4.12501	1.634e-11	1.735e-09	3.478e-07	https://www.ncbi.nlm.nih.gov/entrez/query.fcgi?db=gene&cmd=Retrieve&dopt=full_report&list_uids=57198	https://www.genenames.org/data/gene-symbol-report/#!/hgnc_id/HGNC:13534	protein_coding
GLTP	12	complement(109850943..109880488)	71.7367	-2.10265	-4.29497	4.42e-16	7.086e-14	9.405e-12	https://www.ncbi.nlm.nih.gov/entrez/query.fcgi?db=gene&cmd=Retrieve&dopt=full_report&list_uids=51228	https://www.genenames.org/data/gene-symbol-report/#!/hgnc_id/HGNC:24867	protein_coding
HSPA1B	6	31827735..31830254	27.6905	-2.17929	-4.5293	1.255e-07	8.248e-06	0.00267	https://www.ncbi.nlm.nih.gov/entrez/query.fcgi?db=gene&cmd=Retrieve&dopt=full_report&list_uids=3304	https://www.genenames.org/data/gene-symbol-report/#!/hgnc_id/HGNC:5233	protein_coding
HIPK1	1	113929197..113977869	28.7897	-2.21789	-4.65211	4.227e-21	9.353e-19	8.995e-17	https://www.ncbi.nlm.nih.gov/entrez/query.fcgi?db=gene&cmd=Retrieve&dopt=full_report&list_uids=204851	https://www.genenames.org/data/gene-symbol-report/#!/hgnc_id/HGNC:19006	protein_coding
C14orf159	14	91114013..91225396	24.4513	-2.33941	-5.06096	6.344e-11	6.473e-09	1.35e-06	https://www.ncbi.nlm.nih.gov/entrez/query.fcgi?db=gene&cmd=Retrieve&dopt=full_report&list_uids=80017	https://www.genenames.org/data/gene-symbol-report/#!/hgnc_id/HGNC:20498	protein_coding
TFE3	X	complement(49028726..49043517)	88.4965	-2.3653	-5.15261	1.617e-24	4.379e-22	3.44e-20	https://www.ncbi.nlm.nih.gov/entrez/query.fcgi?db=gene&cmd=Retrieve&dopt=full_report&list_uids=7030	https://www.genenames.org/data/gene-symbol-report/#!/hgnc_id/HGNC:11752	protein_coding
MUC16	19	complement(8848840..9010390)	8.64136	-2.4895	-5.61584	8.263e-30	2.762e-27	1.758e-25	https://www.ncbi.nlm.nih.gov/entrez/query.fcgi?db=gene&cmd=Retrieve&dopt=full_report&list_uids=94025	https://www.genenames.org/data/gene-symbol-report/#!/hgnc_id/HGNC:15582	protein_coding
MRPS12	19	38930708..38933020	274.244	-3.2396	-9.44532	1.171e-32	4.486e-30	2.491e-28	https://www.ncbi.nlm.nih.gov/entrez/query.fcgi?db=gene&cmd=Retrieve&dopt=full_report&list_uids=6183	https://www.genenames.org/data/gene-symbol-report/#!/hgnc_id/HGNC:10380	protein_coding
HIST2H3C	1	complement(149840687..149841193)	349.744	-3.42482	-10.7392	3.131e-18	6e-16	6.663e-14	https://www.ncbi.nlm.nih.gov/entrez/query.fcgi?db=gene&cmd=Retrieve&dopt=full_report&list_uids=126961	https://www.genenames.org/data/gene-symbol-report/#!/hgnc_id/HGNC:20503	protein_coding
SLC5A6	2	complement(27199587..27212307)	154.6	-5.92379	-60.7068	3.572e-33	1.403e-30	7.602e-29	https://www.ncbi.nlm.nih.gov/entrez/query.fcgi?db=gene&cmd=Retrieve&dopt=full_report&list_uids=8884	https://www.genenames.org/data/gene-symbol-report/#!/hgnc_id/HGNC:11041	protein_coding
EHD4	15	complement(41899440..41972557)	397.243	-6.02169	-64.9694	3.8e-60	3.316e-57	8.086e-56	https://www.ncbi.nlm.nih.gov/entrez/query.fcgi?db=gene&cmd=Retrieve&dopt=full_report&list_uids=30844	https://www.genenames.org/data/gene-symbol-report/#!/hgnc_id/HGNC:3245	protein_coding
SLC39A7	6	33200826..33204437	2542.06	-6.49521	-90.2095	5.78e-201	1.513e-197	1.23e-196	https://www.ncbi.nlm.nih.gov/entrez/query.fcgi?db=gene&cmd=Retrieve&dopt=full_report&list_uids=7922	https://www.genenames.org/data/gene-symbol-report/#!/hgnc_id/HGNC:4927	protein_coding
LOC101927509	2	241267602..241277002	132.663	-9.13753	-563.211	7.676e-11	7.781e-09	1.634e-06	https://www.ncbi.nlm.nih.gov/entrez/query.fcgi?db=gene&cmd=Retrieve&dopt=full_report&list_uids=101927509		protein_coding

## Sheet: ARA vs. AC
Name	Chromosome	Region	Max group mean	Log2 fold change	Fold change	P-value	FDR p-value	Bonferroni	GeneID	HGNC	Biotype
TBX1	22	19756703..19783593	403.16	15.1402	36111.4	8.391e-07	3.827e-05	0.017856	https://www.ncbi.nlm.nih.gov/entrez/query.fcgi?db=gene&cmd=Retrieve&dopt=full_report&list_uids=6899	https://www.genenames.org/data/gene-symbol-report/#!/hgnc_id/HGNC:11592	protein_coding
DUX4	4	190173701..190175845	914.774	14.8208	28941.2	1.421e-06	6.122e-05	0.0302298	https://www.ncbi.nlm.nih.gov/entrez/query.fcgi?db=gene&cmd=Retrieve&dopt=full_report&list_uids=100288687	https://www.genenames.org/data/gene-symbol-report/#!/hgnc_id/HGNC:50800	protein_coding
C16orf71	16	4734288..4749396	313.613	11.5463	2990.75	1.319e-18	2.686e-16	2.806e-14	https://www.ncbi.nlm.nih.gov/entrez/query.fcgi?db=gene&cmd=Retrieve&dopt=full_report&list_uids=146562	https://www.genenames.org/data/gene-symbol-report/#!/hgnc_id/HGNC:25081	protein_coding
LOC105370092	12	complement(132427420..132438782)	221.22	10.5889	1540.16	5.257e-50	6.513e-47	1.119e-45	https://www.ncbi.nlm.nih.gov/entrez/query.fcgi?db=gene&cmd=Retrieve&dopt=full_report&list_uids=105370092		protein_coding
NES	1	complement(156668763..156677397)	37.3758	9.38045	666.496	9.363e-13	1.047e-10	1.993e-08	https://www.ncbi.nlm.nih.gov/entrez/query.fcgi?db=gene&cmd=Retrieve&dopt=full_report&list_uids=10763	https://www.genenames.org/data/gene-symbol-report/#!/hgnc_id/HGNC:7756	protein_coding
ACE	17	63477061..63498380	23.7655	8.69359	414.029	3.914e-11	3.73e-09	8.329e-07	https://www.ncbi.nlm.nih.gov/entrez/query.fcgi?db=gene&cmd=Retrieve&dopt=full_report&list_uids=1636	https://www.genenames.org/data/gene-symbol-report/#!/hgnc_id/HGNC:2707	protein_coding
PRMT8	12	3381349..3593973	44.6847	7.91822	241.892	6.995e-16	1.156e-13	1.489e-11	https://www.ncbi.nlm.nih.gov/entrez/query.fcgi?db=gene&cmd=Retrieve&dopt=full_report&list_uids=56341	https://www.genenames.org/data/gene-symbol-report/#!/hgnc_id/HGNC:5188	protein_coding
FAM129C	19	17523301..17556755	7.77052	7.1893	145.947	5.748e-08	3.372e-06	0.001223	https://www.ncbi.nlm.nih.gov/entrez/query.fcgi?db=gene&cmd=Retrieve&dopt=full_report&list_uids=199786	https://www.genenames.org/data/gene-symbol-report/#!/hgnc_id/HGNC:24130	protein_coding
ADAMTS4	1	complement(161189725..161199080)	33.5331	7.09066	136.302	6.499e-23	1.757e-20	1.383e-18	https://www.ncbi.nlm.nih.gov/entrez/query.fcgi?db=gene&cmd=Retrieve&dopt=full_report&list_uids=9507	https://www.genenames.org/data/gene-symbol-report/#!/hgnc_id/HGNC:220	protein_coding
HSPA6	1	161524540..161526897	17.8949	7.08253	135.536	9.216e-08	5.27e-06	0.001961	https://www.ncbi.nlm.nih.gov/entrez/query.fcgi?db=gene&cmd=Retrieve&dopt=full_report&list_uids=3310	https://www.genenames.org/data/gene-symbol-report/#!/hgnc_id/HGNC:5239	protein_coding
LOC105373377	X	complement(153317683..153321831)	12.3352	6.19123	73.0711	4.998e-10	4.222e-08	1.064e-05	https://www.ncbi.nlm.nih.gov/entrez/query.fcgi?db=gene&cmd=Retrieve&dopt=full_report&list_uids=105373377		protein_coding
MAPK10	4	complement(86012296..86594117)	4.94328	6.13159	70.1121	1.476e-13	1.844e-11	3.14e-09	https://www.ncbi.nlm.nih.gov/entrez/query.fcgi?db=gene&cmd=Retrieve&dopt=full_report&list_uids=5602	https://www.genenames.org/data/gene-symbol-report/#!/hgnc_id/HGNC:6872	protein_coding
SYT5	19	complement(55173095..55180441)	9.53674	5.60731	48.7495	2.465e-08	1.573e-06	0.0005246	https://www.ncbi.nlm.nih.gov/entrez/query.fcgi?db=gene&cmd=Retrieve&dopt=full_report&list_uids=6861	https://www.genenames.org/data/gene-symbol-report/#!/hgnc_id/HGNC:11513	protein_coding
HES2	1	complement(6415232..6419919)	7.8062	5.3405	40.5182	2.323e-10	2.068e-08	4.944e-06	https://www.ncbi.nlm.nih.gov/entrez/query.fcgi?db=gene&cmd=Retrieve&dopt=full_report&list_uids=54626	https://www.genenames.org/data/gene-symbol-report/#!/hgnc_id/HGNC:16005	protein_coding
EIF3CL	16	complement(28379581..28403885)	26.5525	4.58024	23.9216	2.438e-27	9.062e-25	5.188e-23	https://www.ncbi.nlm.nih.gov/entrez/query.fcgi?db=gene&cmd=Retrieve&dopt=full_report&list_uids=728689	https://www.genenames.org/data/gene-symbol-report/#!/hgnc_id/HGNC:26347	protein_coding
PER1	17	complement(8140470..8156405)	9.28255	4.41174	21.2847	1.227e-15	1.962e-13	2.611e-11	https://www.ncbi.nlm.nih.gov/entrez/query.fcgi?db=gene&cmd=Retrieve&dopt=full_report&list_uids=5187	https://www.genenames.org/data/gene-symbol-report/#!/hgnc_id/HGNC:8845	protein_coding
AJAP1	1	4654775..4792518	1.32304	3.98763	15.8634	2.943e-07	1.498e-05	0.006262	https://www.ncbi.nlm.nih.gov/entrez/query.fcgi?db=gene&cmd=Retrieve&dopt=full_report&list_uids=55966	https://www.genenames.org/data/gene-symbol-report/#!/hgnc_id/HGNC:30801	protein_coding
TTC39A	1	complement(51287258..51345116)	26.8565	3.92315	15.17	1.256e-37	7.468e-35	2.672e-33	https://www.ncbi.nlm.nih.gov/entrez/query.fcgi?db=gene&cmd=Retrieve&dopt=full_report&list_uids=22996	https://www.genenames.org/data/gene-symbol-report/#!/hgnc_id/HGNC:18657	protein_coding
GPSM1	9	136327476..136359605	8.33537	3.69984	12.9946	5.759e-16	9.621e-14	1.226e-11	https://www.ncbi.nlm.nih.gov/entrez/query.fcgi?db=gene&cmd=Retrieve&dopt=full_report&list_uids=26086	https://www.genenames.org/data/gene-symbol-report/#!/hgnc_id/HGNC:17858	protein_coding
ANKRD37	4	185396686..185400245	63.6308	3.60984	12.2087	3.596e-25	1.028e-22	7.652e-21	https://www.ncbi.nlm.nih.gov/entrez/query.fcgi?db=gene&cmd=Retrieve&dopt=full_report&list_uids=353322	https://www.genenames.org/data/gene-symbol-report/#!/hgnc_id/HGNC:29593	protein_coding
ATF3	1	212565334..212620777	8.77936	3.45131	10.9382	8.48e-13	9.551e-11	1.804e-08	https://www.ncbi.nlm.nih.gov/entrez/query.fcgi?db=gene&cmd=Retrieve&dopt=full_report&list_uids=467	https://www.genenames.org/data/gene-symbol-report/#!/hgnc_id/HGNC:785	protein_coding
CTIF	18	48539056..48863217	23.432	3.3063	9.89226	5.312e-45	4.936e-42	1.13e-40	https://www.ncbi.nlm.nih.gov/entrez/query.fcgi?db=gene&cmd=Retrieve&dopt=full_report&list_uids=9811	https://www.genenames.org/data/gene-symbol-report/#!/hgnc_id/HGNC:23925	protein_coding
FOXH1	8	complement(144473732..144476335)	23.7901	3.19554	9.16119	1.07e-17	2.014e-15	2.277e-13	https://www.ncbi.nlm.nih.gov/entrez/query.fcgi?db=gene&cmd=Retrieve&dopt=full_report&list_uids=8928	https://www.genenames.org/data/gene-symbol-report/#!/hgnc_id/HGNC:3814	protein_coding
PPP1R15A	19	48872392..48876062	95.6867	3.08523	8.48683	1.948e-53	3.218e-50	4.145e-49	https://www.ncbi.nlm.nih.gov/entrez/query.fcgi?db=gene&cmd=Retrieve&dopt=full_report&list_uids=23645	https://www.genenames.org/data/gene-symbol-report/#!/hgnc_id/HGNC:14375	protein_coding
NR1D1	17	complement(40092784..40100725)	44.1553	3.01878	8.10481	7.29e-34	3.496e-31	1.551e-29	https://www.ncbi.nlm.nih.gov/entrez/query.fcgi?db=gene&cmd=Retrieve&dopt=full_report&list_uids=9572	https://www.genenames.org/data/gene-symbol-report/#!/hgnc_id/HGNC:7962	protein_coding
NOTCH2	1	complement(119911553..120073449)	25.0452	2.83782	7.14941	7.18e-71	1.779e-67	1.528e-66	https://www.ncbi.nlm.nih.gov/entrez/query.fcgi?db=gene&cmd=Retrieve&dopt=full_report&list_uids=4853	https://www.genenames.org/data/gene-symbol-report/#!/hgnc_id/HGNC:7882	protein_coding
HK2	2	74832655..74893354	11.5664	2.8107	7.01626	1.056e-23	2.962e-21	2.247e-19	https://www.ncbi.nlm.nih.gov/entrez/query.fcgi?db=gene&cmd=Retrieve&dopt=full_report&list_uids=3099	https://www.genenames.org/data/gene-symbol-report/#!/hgnc_id/HGNC:4923	protein_coding
TNFAIP3	6	137866317..137883314	28.5125	2.76856	6.81429	1.32e-36	7.268e-34	2.809e-32	https://www.ncbi.nlm.nih.gov/entrez/query.fcgi?db=gene&cmd=Retrieve&dopt=full_report&list_uids=7128	https://www.genenames.org/data/gene-symbol-report/#!/hgnc_id/HGNC:11896	protein_coding
ADM	11	10304980..10307402	486.878	2.74477	6.70282	9.058e-85	4.489e-81	1.928e-80	https://www.ncbi.nlm.nih.gov/entrez/query.fcgi?db=gene&cmd=Retrieve&dopt=full_report&list_uids=133	https://www.genenames.org/data/gene-symbol-report/#!/hgnc_id/HGNC:259	protein_coding
GCOM1	15	57591904..57717557	2.51042	2.71168	6.55086	1.377e-06	5.968e-05	0.0292979	https://www.ncbi.nlm.nih.gov/entrez/query.fcgi?db=gene&cmd=Retrieve&dopt=full_report&list_uids=145781	https://www.genenames.org/data/gene-symbol-report/#!/hgnc_id/HGNC:26424	protein_coding
MEN1	11	complement(64803514..64811294)	31.4087	2.58734	6.00988	1.091e-28	4.269e-26	2.322e-24	https://www.ncbi.nlm.nih.gov/entrez/query.fcgi?db=gene&cmd=Retrieve&dopt=full_report&list_uids=4221	https://www.genenames.org/data/gene-symbol-report/#!/hgnc_id/HGNC:7010	protein_coding
MORN1	1	complement(2321253..2391751)	1.49309	2.58465	5.99871	7.733e-07	3.571e-05	0.0164556	https://www.ncbi.nlm.nih.gov/entrez/query.fcgi?db=gene&cmd=Retrieve&dopt=full_report&list_uids=79906	https://www.genenames.org/data/gene-symbol-report/#!/hgnc_id/HGNC:25852	protein_coding
FOSL1	11	complement(65892136..65900526)	61.1028	2.57907	5.97556	1.383e-26	4.896e-24	2.943e-22	https://www.ncbi.nlm.nih.gov/entrez/query.fcgi?db=gene&cmd=Retrieve&dopt=full_report&list_uids=8061	https://www.genenames.org/data/gene-symbol-report/#!/hgnc_id/HGNC:13718	protein_coding
GPR160	3	170037323..170085415	10.3824	2.49255	5.6277	1.584e-13	1.963e-11	3.371e-09	https://www.ncbi.nlm.nih.gov/entrez/query.fcgi?db=gene&cmd=Retrieve&dopt=full_report&list_uids=26996	https://www.genenames.org/data/gene-symbol-report/#!/hgnc_id/HGNC:23693	protein_coding
MUC5AC	11	1157953..1201138	3.16251	2.46319	5.51434	2.317e-15	3.589e-13	4.931e-11	https://www.ncbi.nlm.nih.gov/entrez/query.fcgi?db=gene&cmd=Retrieve&dopt=full_report&list_uids=4586	https://www.genenames.org/data/gene-symbol-report/#!/hgnc_id/HGNC:7515	protein_coding
ANGPTL4	19	8364127..8374375	100.242	2.44519	5.44598	1.173e-37	7.267e-35	2.496e-33	https://www.ncbi.nlm.nih.gov/entrez/query.fcgi?db=gene&cmd=Retrieve&dopt=full_report&list_uids=51129	https://www.genenames.org/data/gene-symbol-report/#!/hgnc_id/HGNC:16039	protein_coding
NR4A1	12	52022832..52059507	7.03262	2.43321	5.40094	1.586e-15	2.509e-13	3.375e-11	https://www.ncbi.nlm.nih.gov/entrez/query.fcgi?db=gene&cmd=Retrieve&dopt=full_report&list_uids=3164	https://www.genenames.org/data/gene-symbol-report/#!/hgnc_id/HGNC:7980	protein_coding
SLC44A2	19	10602445..10644559	5.51866	2.38787	5.23383	7.444e-07	3.47e-05	0.0158409	https://www.ncbi.nlm.nih.gov/entrez/query.fcgi?db=gene&cmd=Retrieve&dopt=full_report&list_uids=57153	https://www.genenames.org/data/gene-symbol-report/#!/hgnc_id/HGNC:17292	protein_coding
TIPARP	3	156674416..156706770	93.4652	2.36838	5.16362	6.673e-54	1.24e-50	1.42e-49	https://www.ncbi.nlm.nih.gov/entrez/query.fcgi?db=gene&cmd=Retrieve&dopt=full_report&list_uids=25976	https://www.genenames.org/data/gene-symbol-report/#!/hgnc_id/HGNC:23696	protein_coding
DDIT4	10	72273919..72276039	496.512	2.24761	4.74895	1.684e-63	3.577e-60	3.583e-59	https://www.ncbi.nlm.nih.gov/entrez/query.fcgi?db=gene&cmd=Retrieve&dopt=full_report&list_uids=54541	https://www.genenames.org/data/gene-symbol-report/#!/hgnc_id/HGNC:24944	protein_coding
AQP3	9	complement(33441154..33447633)	10.884	2.23904	4.72082	7.2e-07	3.366e-05	0.0153207	https://www.ncbi.nlm.nih.gov/entrez/query.fcgi?db=gene&cmd=Retrieve&dopt=full_report&list_uids=360	https://www.genenames.org/data/gene-symbol-report/#!/hgnc_id/HGNC:636	protein_coding
CYR61	1	85580761..85583967	105.367	2.22743	4.683	1.646e-37	9.413e-35	3.503e-33	https://www.ncbi.nlm.nih.gov/entrez/query.fcgi?db=gene&cmd=Retrieve&dopt=full_report&list_uids=3491	https://www.genenames.org/data/gene-symbol-report/#!/hgnc_id/HGNC:2654	protein_coding
GADD45B	19	2476125..2478259	83.6145	2.17029	4.50115	1.807e-25	5.374e-23	3.845e-21	https://www.ncbi.nlm.nih.gov/entrez/query.fcgi?db=gene&cmd=Retrieve&dopt=full_report&list_uids=4616	https://www.genenames.org/data/gene-symbol-report/#!/hgnc_id/HGNC:4096	protein_coding
GEM	8	complement(94249249..94262345)	15.2467	2.15201	4.44447	9.555e-10	7.721e-08	2.033e-05	https://www.ncbi.nlm.nih.gov/entrez/query.fcgi?db=gene&cmd=Retrieve&dopt=full_report&list_uids=2669	https://www.genenames.org/data/gene-symbol-report/#!/hgnc_id/HGNC:4234	protein_coding
DDIT3	12	complement(57516588..57520517)	63.3741	2.14321	4.41744	1.261e-16	2.232e-14	2.684e-12	https://www.ncbi.nlm.nih.gov/entrez/query.fcgi?db=gene&cmd=Retrieve&dopt=full_report&list_uids=1649	https://www.genenames.org/data/gene-symbol-report/#!/hgnc_id/HGNC:2726	protein_coding
TMEM265	16	30740191..30745196	12.7516	2.11716	4.3384	1.423e-07	7.724e-06	0.003029	https://www.ncbi.nlm.nih.gov/entrez/query.fcgi?db=gene&cmd=Retrieve&dopt=full_report&list_uids=100862671	https://www.genenames.org/data/gene-symbol-report/#!/hgnc_id/HGNC:51241	protein_coding
JUN	1	complement(58780791..58784113)	103.295	2.08312	4.23722	1.987e-40	1.284e-37	4.228e-36	https://www.ncbi.nlm.nih.gov/entrez/query.fcgi?db=gene&cmd=Retrieve&dopt=full_report&list_uids=3725	https://www.genenames.org/data/gene-symbol-report/#!/hgnc_id/HGNC:6204	protein_coding
DUSP5	10	110497867..110511544	67.087	2.07892	4.2249	8.638e-28	3.293e-25	1.838e-23	https://www.ncbi.nlm.nih.gov/entrez/query.fcgi?db=gene&cmd=Retrieve&dopt=full_report&list_uids=1847	https://www.genenames.org/data/gene-symbol-report/#!/hgnc_id/HGNC:3071	protein_coding
HSPA1B	6	31827735..31830254	97.8909	2.06285	4.1781	6.187e-34	3.066e-31	1.317e-29	https://www.ncbi.nlm.nih.gov/entrez/query.fcgi?db=gene&cmd=Retrieve&dopt=full_report&list_uids=3304	https://www.genenames.org/data/gene-symbol-report/#!/hgnc_id/HGNC:5233	protein_coding
GPRC5A	12	12891022..12913666	166.79	2.04175	4.11745	9.49e-45	8.3e-42	2.02e-40	https://www.ncbi.nlm.nih.gov/entrez/query.fcgi?db=gene&cmd=Retrieve&dopt=full_report&list_uids=9052	https://www.genenames.org/data/gene-symbol-report/#!/hgnc_id/HGNC:9836	protein_coding
PIM1	6	37170146..37175428	37.1434	2.03448	4.09675	2.901e-19	6.163e-17	6.174e-15	https://www.ncbi.nlm.nih.gov/entrez/query.fcgi?db=gene&cmd=Retrieve&dopt=full_report&list_uids=5292	https://www.genenames.org/data/gene-symbol-report/#!/hgnc_id/HGNC:8986	protein_coding
FAM72D	1	145093805..145112696	4.94795	2.02717	4.07605	6.469e-07	3.083e-05	0.0137662	https://www.ncbi.nlm.nih.gov/entrez/query.fcgi?db=gene&cmd=Retrieve&dopt=full_report&list_uids=728833	https://www.genenames.org/data/gene-symbol-report/#!/hgnc_id/HGNC:33593	protein_coding
KLF10	8	complement(102648777..102655902)	133.212	2.02001	4.05586	4.372e-44	3.421e-41	9.304e-40	https://www.ncbi.nlm.nih.gov/entrez/query.fcgi?db=gene&cmd=Retrieve&dopt=full_report&list_uids=7071	https://www.genenames.org/data/gene-symbol-report/#!/hgnc_id/HGNC:11810	protein_coding
CRABP2	1	complement(156699606..156712900)	3.63604	1.99202	3.97795	1.821e-06	7.573e-05	0.0387491	https://www.ncbi.nlm.nih.gov/entrez/query.fcgi?db=gene&cmd=Retrieve&dopt=full_report&list_uids=1382	https://www.genenames.org/data/gene-symbol-report/#!/hgnc_id/HGNC:2339	protein_coding
IRF1	5	complement(132481609..132490789)	12.2742	1.99091	3.97489	2.851e-10	2.508e-08	6.067e-06	https://www.ncbi.nlm.nih.gov/entrez/query.fcgi?db=gene&cmd=Retrieve&dopt=full_report&list_uids=3659	https://www.genenames.org/data/gene-symbol-report/#!/hgnc_id/HGNC:6116	protein_coding
GDF15	19	18386158..18389176	440.219	1.98586	3.96098	2.198e-44	1.816e-41	4.678e-40	https://www.ncbi.nlm.nih.gov/entrez/query.fcgi?db=gene&cmd=Retrieve&dopt=full_report&list_uids=9518	https://www.genenames.org/data/gene-symbol-report/#!/hgnc_id/HGNC:30142	protein_coding
NR4A2	2	complement(156324432..156334683)	4.58584	1.98238	3.95145	3.633e-08	2.232e-06	0.0007731	https://www.ncbi.nlm.nih.gov/entrez/query.fcgi?db=gene&cmd=Retrieve&dopt=full_report&list_uids=4929	https://www.genenames.org/data/gene-symbol-report/#!/hgnc_id/HGNC:7981	protein_coding
IER3	6	complement(30743199..30744550)	870.361	1.93617	3.82689	1.824e-51	2.712e-48	3.882e-47	https://www.ncbi.nlm.nih.gov/entrez/query.fcgi?db=gene&cmd=Retrieve&dopt=full_report&list_uids=8870	https://www.genenames.org/data/gene-symbol-report/#!/hgnc_id/HGNC:5392	protein_coding
DUSP1	5	complement(172768090..172771200)	401.723	1.89969	3.73134	1.065e-46	1.217e-43	2.265e-42	https://www.ncbi.nlm.nih.gov/entrez/query.fcgi?db=gene&cmd=Retrieve&dopt=full_report&list_uids=1843	https://www.genenames.org/data/gene-symbol-report/#!/hgnc_id/HGNC:3064	protein_coding
PPP1R18	6	complement(30676389..30687895)	15.7035	1.87371	3.66475	9.646e-14	1.258e-11	2.053e-09	https://www.ncbi.nlm.nih.gov/entrez/query.fcgi?db=gene&cmd=Retrieve&dopt=full_report&list_uids=170954	https://www.genenames.org/data/gene-symbol-report/#!/hgnc_id/HGNC:29413	protein_coding
LENG8	19	54448719..54462046	30.5033	1.86945	3.65393	4.597e-26	1.454e-23	9.783e-22	https://www.ncbi.nlm.nih.gov/entrez/query.fcgi?db=gene&cmd=Retrieve&dopt=full_report&list_uids=114823	https://www.genenames.org/data/gene-symbol-report/#!/hgnc_id/HGNC:15500	protein_coding
TUFT1	1	151540294..151583583	8.43656	1.86443	3.64123	2.411e-07	1.267e-05	0.005131	https://www.ncbi.nlm.nih.gov/entrez/query.fcgi?db=gene&cmd=Retrieve&dopt=full_report&list_uids=7286	https://www.genenames.org/data/gene-symbol-report/#!/hgnc_id/HGNC:12422	protein_coding
PCLO	7	complement(82754005..83164162)	1.68596	1.85094	3.60735	8.862e-09	6.157e-07	0.0001886	https://www.ncbi.nlm.nih.gov/entrez/query.fcgi?db=gene&cmd=Retrieve&dopt=full_report&list_uids=27445	https://www.genenames.org/data/gene-symbol-report/#!/hgnc_id/HGNC:13406	protein_coding
PPP1R3C	10	complement(91628440..91633101)	31.5377	1.80133	3.48542	3.733e-14	5.187e-12	7.944e-10	https://www.ncbi.nlm.nih.gov/entrez/query.fcgi?db=gene&cmd=Retrieve&dopt=full_report&list_uids=5507	https://www.genenames.org/data/gene-symbol-report/#!/hgnc_id/HGNC:9293	protein_coding
CDKN1A	6	36676460..36687339	27.695	1.79931	3.48053	3.882e-13	4.694e-11	8.26e-09	https://www.ncbi.nlm.nih.gov/entrez/query.fcgi?db=gene&cmd=Retrieve&dopt=full_report&list_uids=1026	https://www.genenames.org/data/gene-symbol-report/#!/hgnc_id/HGNC:1784	protein_coding
BHLHE40	3	4979412..4985181	447.575	1.78886	3.45541	1.631e-46	1.732e-43	3.47e-42	https://www.ncbi.nlm.nih.gov/entrez/query.fcgi?db=gene&cmd=Retrieve&dopt=full_report&list_uids=8553	https://www.genenames.org/data/gene-symbol-report/#!/hgnc_id/HGNC:1046	protein_coding
SLC1A4	2	64988445..65023865	10.362	1.78716	3.45134	7.171e-10	5.923e-08	1.526e-05	https://www.ncbi.nlm.nih.gov/entrez/query.fcgi?db=gene&cmd=Retrieve&dopt=full_report&list_uids=6509	https://www.genenames.org/data/gene-symbol-report/#!/hgnc_id/HGNC:10942	protein_coding
TMEM158	3	complement(45224464..45226322)	21.8253	1.78322	3.44194	1.603e-08	1.068e-06	0.000341	https://www.ncbi.nlm.nih.gov/entrez/query.fcgi?db=gene&cmd=Retrieve&dopt=full_report&list_uids=25907	https://www.genenames.org/data/gene-symbol-report/#!/hgnc_id/HGNC:30293	protein_coding
MAPRE3	2	26970371..27027219	13.9962	1.76426	3.397	1.146e-07	6.403e-06	0.002438	https://www.ncbi.nlm.nih.gov/entrez/query.fcgi?db=gene&cmd=Retrieve&dopt=full_report&list_uids=22924	https://www.genenames.org/data/gene-symbol-report/#!/hgnc_id/HGNC:6892	protein_coding
GADD45A	1	67685177..67688338	32.929	1.74304	3.34741	5.379e-09	3.827e-07	0.0001145	https://www.ncbi.nlm.nih.gov/entrez/query.fcgi?db=gene&cmd=Retrieve&dopt=full_report&list_uids=1647	https://www.genenames.org/data/gene-symbol-report/#!/hgnc_id/HGNC:4095	protein_coding
SLC43A2	17	complement(1569254..1630014)	4.40104	1.72211	3.29919	3.62e-08	2.232e-06	0.0007703	https://www.ncbi.nlm.nih.gov/entrez/query.fcgi?db=gene&cmd=Retrieve&dopt=full_report&list_uids=124935	https://www.genenames.org/data/gene-symbol-report/#!/hgnc_id/HGNC:23087	protein_coding
CYP1B1	2	complement(38067603..38076181)	49.7522	1.7181	3.29004	4.034e-26	1.333e-23	8.585e-22	https://www.ncbi.nlm.nih.gov/entrez/query.fcgi?db=gene&cmd=Retrieve&dopt=full_report&list_uids=1545	https://www.genenames.org/data/gene-symbol-report/#!/hgnc_id/HGNC:2597	protein_coding
ETS1	11	complement(128458761..128587593)	2.57539	1.70582	3.26214	2.278e-10	2.041e-08	4.848e-06	https://www.ncbi.nlm.nih.gov/entrez/query.fcgi?db=gene&cmd=Retrieve&dopt=full_report&list_uids=2113	https://www.genenames.org/data/gene-symbol-report/#!/hgnc_id/HGNC:3488	protein_coding
PLAUR	19	complement(43646095..43670346)	32.498	1.69921	3.24722	1.046e-15	1.709e-13	2.227e-11	https://www.ncbi.nlm.nih.gov/entrez/query.fcgi?db=gene&cmd=Retrieve&dopt=full_report&list_uids=5329	https://www.genenames.org/data/gene-symbol-report/#!/hgnc_id/HGNC:9053	protein_coding
HILPDA	7	128455830..128458418	237.347	1.69183	3.23066	1.068e-28	4.269e-26	2.273e-24	https://www.ncbi.nlm.nih.gov/entrez/query.fcgi?db=gene&cmd=Retrieve&dopt=full_report&list_uids=29923	https://www.genenames.org/data/gene-symbol-report/#!/hgnc_id/HGNC:28859	protein_coding
GTPBP1	22	38704561..38738265	6.35491	1.69023	3.22708	1.516e-08	1.016e-06	0.0003227	https://www.ncbi.nlm.nih.gov/entrez/query.fcgi?db=gene&cmd=Retrieve&dopt=full_report&list_uids=9567	https://www.genenames.org/data/gene-symbol-report/#!/hgnc_id/HGNC:4669	protein_coding
MAFK	7	1530732..1543043	29.8317	1.68705	3.21998	4.577e-16	7.822e-14	9.739e-12	https://www.ncbi.nlm.nih.gov/entrez/query.fcgi?db=gene&cmd=Retrieve&dopt=full_report&list_uids=7975	https://www.genenames.org/data/gene-symbol-report/#!/hgnc_id/HGNC:6782	protein_coding
NFKB2	10	102394110..102402529	17.8216	1.68113	3.20679	3.532e-12	3.778e-10	7.517e-08	https://www.ncbi.nlm.nih.gov/entrez/query.fcgi?db=gene&cmd=Retrieve&dopt=full_report&list_uids=4791	https://www.genenames.org/data/gene-symbol-report/#!/hgnc_id/HGNC:7795	protein_coding
SLCO5A1	8	complement(69667046..69835064)	9.75076	1.64511	3.12773	2.785e-15	4.268e-13	5.926e-11	https://www.ncbi.nlm.nih.gov/entrez/query.fcgi?db=gene&cmd=Retrieve&dopt=full_report&list_uids=81796	https://www.genenames.org/data/gene-symbol-report/#!/hgnc_id/HGNC:19046	protein_coding
BIRC3	11	102317450..102339403	25.0089	1.6404	3.11751	4.76e-20	1.089e-17	1.013e-15	https://www.ncbi.nlm.nih.gov/entrez/query.fcgi?db=gene&cmd=Retrieve&dopt=full_report&list_uids=330	https://www.genenames.org/data/gene-symbol-report/#!/hgnc_id/HGNC:591	protein_coding
RPTOR	17	80544825..80966373	17.7537	1.62837	3.09164	5.313e-16	8.977e-14	1.131e-11	https://www.ncbi.nlm.nih.gov/entrez/query.fcgi?db=gene&cmd=Retrieve&dopt=full_report&list_uids=57521	https://www.genenames.org/data/gene-symbol-report/#!/hgnc_id/HGNC:30287	protein_coding
NUAK2	1	complement(205302059..205321791)	48.4456	1.62647	3.08758	1.546e-19	3.381e-17	3.29e-15	https://www.ncbi.nlm.nih.gov/entrez/query.fcgi?db=gene&cmd=Retrieve&dopt=full_report&list_uids=81788	https://www.genenames.org/data/gene-symbol-report/#!/hgnc_id/HGNC:29558	protein_coding
FOS	14	75278778..75282234	63.5484	1.62443	3.08321	3.933e-17	7.132e-15	8.37e-13	https://www.ncbi.nlm.nih.gov/entrez/query.fcgi?db=gene&cmd=Retrieve&dopt=full_report&list_uids=2353	https://www.genenames.org/data/gene-symbol-report/#!/hgnc_id/HGNC:3796	protein_coding
GUK1	1	228139643..228148955	12.1538	1.60997	3.05245	3.64e-10	3.128e-08	7.745e-06	https://www.ncbi.nlm.nih.gov/entrez/query.fcgi?db=gene&cmd=Retrieve&dopt=full_report&list_uids=2987	https://www.genenames.org/data/gene-symbol-report/#!/hgnc_id/HGNC:4693	protein_coding
EREG	4	74365143..74388760	79.4281	1.57178	2.9727	2.383e-26	8.053e-24	5.071e-22	https://www.ncbi.nlm.nih.gov/entrez/query.fcgi?db=gene&cmd=Retrieve&dopt=full_report&list_uids=2069	https://www.genenames.org/data/gene-symbol-report/#!/hgnc_id/HGNC:3443	protein_coding
ITPRIP	10	complement(104309696..104338493)	13.2065	1.55917	2.94684	7.454e-13	8.517e-11	1.586e-08	https://www.ncbi.nlm.nih.gov/entrez/query.fcgi?db=gene&cmd=Retrieve&dopt=full_report&list_uids=85450	https://www.genenames.org/data/gene-symbol-report/#!/hgnc_id/HGNC:29370	protein_coding
COMMD3-BMI1	10	22316383..22331485	17.4843	1.55118	2.93057	2.541e-09	1.917e-07	5.406e-05	https://www.ncbi.nlm.nih.gov/entrez/query.fcgi?db=gene&cmd=Retrieve&dopt=full_report&list_uids=100532731	https://www.genenames.org/data/gene-symbol-report/#!/hgnc_id/HGNC:48326	protein_coding
ALDOC	17	complement(28573115..28576963)	21.4895	1.54337	2.91475	1.01e-06	4.536e-05	0.0214915	https://www.ncbi.nlm.nih.gov/entrez/query.fcgi?db=gene&cmd=Retrieve&dopt=full_report&list_uids=230	https://www.genenames.org/data/gene-symbol-report/#!/hgnc_id/HGNC:418	protein_coding
SMARCA4	19	10960922..11062282	5.80843	1.53798	2.90387	1.727e-06	7.275e-05	0.0367557	https://www.ncbi.nlm.nih.gov/entrez/query.fcgi?db=gene&cmd=Retrieve&dopt=full_report&list_uids=6597	https://www.genenames.org/data/gene-symbol-report/#!/hgnc_id/HGNC:11100	protein_coding
MAPK8IP3	16	1706183..1770317	4.57627	1.52655	2.88097	5.018e-07	2.437e-05	0.0106777	https://www.ncbi.nlm.nih.gov/entrez/query.fcgi?db=gene&cmd=Retrieve&dopt=full_report&list_uids=23162	https://www.genenames.org/data/gene-symbol-report/#!/hgnc_id/HGNC:6884	protein_coding
TFAP4	16	complement(4257186..4273000)	25.1209	1.50693	2.84204	5.186e-10	4.356e-08	1.104e-05	https://www.ncbi.nlm.nih.gov/entrez/query.fcgi?db=gene&cmd=Retrieve&dopt=full_report&list_uids=7023	https://www.genenames.org/data/gene-symbol-report/#!/hgnc_id/HGNC:11745	protein_coding
HSPA1A	6	31815514..31817942	198.44	1.5045	2.83727	6.953e-27	2.522e-24	1.48e-22	https://www.ncbi.nlm.nih.gov/entrez/query.fcgi?db=gene&cmd=Retrieve&dopt=full_report&list_uids=3303	https://www.genenames.org/data/gene-symbol-report/#!/hgnc_id/HGNC:5232	protein_coding
NPIPB5	16	22513523..22536521	10.6296	1.50066	2.82972	7.106e-07	3.333e-05	0.0151218	https://www.ncbi.nlm.nih.gov/entrez/query.fcgi?db=gene&cmd=Retrieve&dopt=full_report&list_uids=100132247	https://www.genenames.org/data/gene-symbol-report/#!/hgnc_id/HGNC:37233	protein_coding
VEGFA	6	43770209..43786487	62.2716	1.48506	2.79929	7.4e-20	1.667e-17	1.575e-15	https://www.ncbi.nlm.nih.gov/entrez/query.fcgi?db=gene&cmd=Retrieve&dopt=full_report&list_uids=7422	https://www.genenames.org/data/gene-symbol-report/#!/hgnc_id/HGNC:12680	protein_coding
H1FX	3	complement(129314771..129316277)	60.3079	1.48481	2.79881	1.19e-11	1.22e-09	2.532e-07	https://www.ncbi.nlm.nih.gov/entrez/query.fcgi?db=gene&cmd=Retrieve&dopt=full_report&list_uids=8971	https://www.genenames.org/data/gene-symbol-report/#!/hgnc_id/HGNC:4722	protein_coding
CCSAP	1	complement(229321005..229342941)	8.72542	1.46636	2.76324	1.198e-07	6.648e-06	0.00255	https://www.ncbi.nlm.nih.gov/entrez/query.fcgi?db=gene&cmd=Retrieve&dopt=full_report&list_uids=126731	https://www.genenames.org/data/gene-symbol-report/#!/hgnc_id/HGNC:29578	protein_coding
SLC2A1	1	complement(42925375..42959176)	130.674	1.46503	2.76069	1.222e-25	3.706e-23	2.599e-21	https://www.ncbi.nlm.nih.gov/entrez/query.fcgi?db=gene&cmd=Retrieve&dopt=full_report&list_uids=6513	https://www.genenames.org/data/gene-symbol-report/#!/hgnc_id/HGNC:11005	protein_coding
MYEOV	11	69294138..69297287	17.2444	1.43831	2.71003	8.93e-07	4.048e-05	0.0190032	https://www.ncbi.nlm.nih.gov/entrez/query.fcgi?db=gene&cmd=Retrieve&dopt=full_report&list_uids=26579	https://www.genenames.org/data/gene-symbol-report/#!/hgnc_id/HGNC:7563	protein_coding
KIAA1191	5	complement(176346061..176361865)	73.4142	1.42987	2.69422	7.821e-18	1.51e-15	1.664e-13	https://www.ncbi.nlm.nih.gov/entrez/query.fcgi?db=gene&cmd=Retrieve&dopt=full_report&list_uids=57179	https://www.genenames.org/data/gene-symbol-report/#!/hgnc_id/HGNC:29209	protein_coding
SERPINE1	7	101127087..101139266	387.197	1.40351	2.64544	3.55e-30	1.508e-27	7.553e-26	https://www.ncbi.nlm.nih.gov/entrez/query.fcgi?db=gene&cmd=Retrieve&dopt=full_report&list_uids=5054	https://www.genenames.org/data/gene-symbol-report/#!/hgnc_id/HGNC:8583	protein_coding
LIF	22	complement(30240447..30246851)	18.1961	1.3868	2.61498	4.08e-09	2.945e-07	8.682e-05	https://www.ncbi.nlm.nih.gov/entrez/query.fcgi?db=gene&cmd=Retrieve&dopt=full_report&list_uids=3976	https://www.genenames.org/data/gene-symbol-report/#!/hgnc_id/HGNC:6596	protein_coding
UPP1	7	48088308..48108746	24.2271	1.38269	2.60754	1.835e-13	2.255e-11	3.905e-09	https://www.ncbi.nlm.nih.gov/entrez/query.fcgi?db=gene&cmd=Retrieve&dopt=full_report&list_uids=7378	https://www.genenames.org/data/gene-symbol-report/#!/hgnc_id/HGNC:12576	protein_coding
UBC	12	complement(124911645..124915041)	2131.47	1.37814	2.59934	2.656e-32	1.197e-29	5.652e-28	https://www.ncbi.nlm.nih.gov/entrez/query.fcgi?db=gene&cmd=Retrieve&dopt=full_report&list_uids=7316	https://www.genenames.org/data/gene-symbol-report/#!/hgnc_id/HGNC:12468	protein_coding
TUBB6	18	12307669..12329826	29.9089	1.378	2.59909	5.07e-11	4.741e-09	1.079e-06	https://www.ncbi.nlm.nih.gov/entrez/query.fcgi?db=gene&cmd=Retrieve&dopt=full_report&list_uids=84617	https://www.genenames.org/data/gene-symbol-report/#!/hgnc_id/HGNC:20776	protein_coding
EFNA1	1	155127873..155134910	37.3087	1.3598	2.56649	1.011e-07	5.693e-06	0.002151	https://www.ncbi.nlm.nih.gov/entrez/query.fcgi?db=gene&cmd=Retrieve&dopt=full_report&list_uids=1942	https://www.genenames.org/data/gene-symbol-report/#!/hgnc_id/HGNC:3221	protein_coding
SMOX	20	4148779..4187747	63.9864	1.34794	2.54548	4.601e-14	6.163e-12	9.79e-10	https://www.ncbi.nlm.nih.gov/entrez/query.fcgi?db=gene&cmd=Retrieve&dopt=full_report&list_uids=54498	https://www.genenames.org/data/gene-symbol-report/#!/hgnc_id/HGNC:15862	protein_coding
DNAJB1	19	complement(14514764..14529821)	100.216	1.32775	2.51012	2.581e-19	5.561e-17	5.492e-15	https://www.ncbi.nlm.nih.gov/entrez/query.fcgi?db=gene&cmd=Retrieve&dopt=full_report&list_uids=3337	https://www.genenames.org/data/gene-symbol-report/#!/hgnc_id/HGNC:5270	protein_coding
PLIN2	9	complement(19108391..19127606)	524.559	1.30746	2.47506	4.774e-26	1.479e-23	1.016e-21	https://www.ncbi.nlm.nih.gov/entrez/query.fcgi?db=gene&cmd=Retrieve&dopt=full_report&list_uids=123	https://www.genenames.org/data/gene-symbol-report/#!/hgnc_id/HGNC:248	protein_coding
JUNB	19	12791496..12793311	60.7704	1.2947	2.45327	1.018e-10	9.464e-09	2.167e-06	https://www.ncbi.nlm.nih.gov/entrez/query.fcgi?db=gene&cmd=Retrieve&dopt=full_report&list_uids=3726	https://www.genenames.org/data/gene-symbol-report/#!/hgnc_id/HGNC:6205	protein_coding
SERTAD2	2	complement(64631621..64751091)	21.0817	1.29157	2.44794	2.585e-12	2.785e-10	5.501e-08	https://www.ncbi.nlm.nih.gov/entrez/query.fcgi?db=gene&cmd=Retrieve&dopt=full_report&list_uids=9792	https://www.genenames.org/data/gene-symbol-report/#!/hgnc_id/HGNC:30784	protein_coding
SERINC2	1	31409565..31434680	20.1208	1.28009	2.42853	4.424e-08	2.642e-06	0.0009415	https://www.ncbi.nlm.nih.gov/entrez/query.fcgi?db=gene&cmd=Retrieve&dopt=full_report&list_uids=347735	https://www.genenames.org/data/gene-symbol-report/#!/hgnc_id/HGNC:23231	protein_coding
AKAP12	6	151239815..151358559	144.962	1.27014	2.41185	2.12e-25	6.18e-23	4.511e-21	https://www.ncbi.nlm.nih.gov/entrez/query.fcgi?db=gene&cmd=Retrieve&dopt=full_report&list_uids=9590	https://www.genenames.org/data/gene-symbol-report/#!/hgnc_id/HGNC:370	protein_coding
BCAR1	16	complement(75229030..75268053)	5.48723	1.26134	2.39719	1.031e-06	4.603e-05	0.0219367	https://www.ncbi.nlm.nih.gov/entrez/query.fcgi?db=gene&cmd=Retrieve&dopt=full_report&list_uids=9564	https://www.genenames.org/data/gene-symbol-report/#!/hgnc_id/HGNC:971	protein_coding
AKAP2	9	110048598..110172512	22.8614	1.25561	2.38767	1.203e-12	1.334e-10	2.559e-08	https://www.ncbi.nlm.nih.gov/entrez/query.fcgi?db=gene&cmd=Retrieve&dopt=full_report&list_uids=11217	https://www.genenames.org/data/gene-symbol-report/#!/hgnc_id/HGNC:372	protein_coding
CRTC3	15	90529886..90645345	11.8992	1.24628	2.37229	3.766e-07	1.885e-05	0.008014	https://www.ncbi.nlm.nih.gov/entrez/query.fcgi?db=gene&cmd=Retrieve&dopt=full_report&list_uids=64784	https://www.genenames.org/data/gene-symbol-report/#!/hgnc_id/HGNC:26148	protein_coding
MUC5B	11	1223065..1262176	7.56388	1.24326	2.36733	2.567e-11	2.495e-09	5.463e-07	https://www.ncbi.nlm.nih.gov/entrez/query.fcgi?db=gene&cmd=Retrieve&dopt=full_report&list_uids=727897	https://www.genenames.org/data/gene-symbol-report/#!/hgnc_id/HGNC:7516	protein_coding
HMGA1	6	34236800..34246231	312.752	1.23893	2.36024	1.702e-21	4.439e-19	3.622e-17	https://www.ncbi.nlm.nih.gov/entrez/query.fcgi?db=gene&cmd=Retrieve&dopt=full_report&list_uids=3159	https://www.genenames.org/data/gene-symbol-report/#!/hgnc_id/HGNC:5010	protein_coding
UVRAG	11	75814852..76144238	5.62951	1.23383	2.3519	2.152e-07	1.143e-05	0.004579	https://www.ncbi.nlm.nih.gov/entrez/query.fcgi?db=gene&cmd=Retrieve&dopt=full_report&list_uids=7405	https://www.genenames.org/data/gene-symbol-report/#!/hgnc_id/HGNC:12640	protein_coding
STC1	8	complement(23841921..23854807)	52.5348	1.22934	2.34459	1.132e-13	1.438e-11	2.409e-09	https://www.ncbi.nlm.nih.gov/entrez/query.fcgi?db=gene&cmd=Retrieve&dopt=full_report&list_uids=6781	https://www.genenames.org/data/gene-symbol-report/#!/hgnc_id/HGNC:11373	protein_coding
CLK1	2	complement(200853009..200864744)	49.6204	1.21225	2.31699	7.047e-13	8.122e-11	1.5e-08	https://www.ncbi.nlm.nih.gov/entrez/query.fcgi?db=gene&cmd=Retrieve&dopt=full_report&list_uids=1195	https://www.genenames.org/data/gene-symbol-report/#!/hgnc_id/HGNC:2068	protein_coding
ERRFI1	1	complement(8011719..8026333)	208.405	1.19271	2.28582	5.487e-21	1.407e-18	1.168e-16	https://www.ncbi.nlm.nih.gov/entrez/query.fcgi?db=gene&cmd=Retrieve&dopt=full_report&list_uids=54206	https://www.genenames.org/data/gene-symbol-report/#!/hgnc_id/HGNC:18185	protein_coding
ADGRG1	16	57619535..57665039	16.0412	1.18478	2.27329	1.487e-08	1.005e-06	0.0003165	https://www.ncbi.nlm.nih.gov/entrez/query.fcgi?db=gene&cmd=Retrieve&dopt=full_report&list_uids=9289	https://www.genenames.org/data/gene-symbol-report/#!/hgnc_id/HGNC:4512	protein_coding
C15orf48	15	45430529..45433449	95.3662	1.17936	2.26476	2.536e-08	1.611e-06	0.0005396	https://www.ncbi.nlm.nih.gov/entrez/query.fcgi?db=gene&cmd=Retrieve&dopt=full_report&list_uids=84419	https://www.genenames.org/data/gene-symbol-report/#!/hgnc_id/HGNC:29898	protein_coding
H1F0	22	37805107..37807436	120.849	1.17836	2.2632	1.132e-14	1.65e-12	2.409e-10	https://www.ncbi.nlm.nih.gov/entrez/query.fcgi?db=gene&cmd=Retrieve&dopt=full_report&list_uids=3005	https://www.genenames.org/data/gene-symbol-report/#!/hgnc_id/HGNC:4714	protein_coding
IRAK2	3	10164879..10243743	18.0117	1.17804	2.26269	1.3e-06	5.666e-05	0.0276537	https://www.ncbi.nlm.nih.gov/entrez/query.fcgi?db=gene&cmd=Retrieve&dopt=full_report&list_uids=3656	https://www.genenames.org/data/gene-symbol-report/#!/hgnc_id/HGNC:6113	protein_coding
MXI1	10	110207605..110287365	44.0116	1.1728	2.2545	1.391e-11	1.398e-09	2.96e-07	https://www.ncbi.nlm.nih.gov/entrez/query.fcgi?db=gene&cmd=Retrieve&dopt=full_report&list_uids=4601	https://www.genenames.org/data/gene-symbol-report/#!/hgnc_id/HGNC:7534	protein_coding
SDC4	20	complement(45325288..45348424)	27.6388	1.16483	2.24206	4.06e-07	2.012e-05	0.00864	https://www.ncbi.nlm.nih.gov/entrez/query.fcgi?db=gene&cmd=Retrieve&dopt=full_report&list_uids=6385	https://www.genenames.org/data/gene-symbol-report/#!/hgnc_id/HGNC:10661	protein_coding
HES1	3	194136142..194138612	71.6488	1.16231	2.23816	7.649e-09	5.339e-07	0.0001628	https://www.ncbi.nlm.nih.gov/entrez/query.fcgi?db=gene&cmd=Retrieve&dopt=full_report&list_uids=3280	https://www.genenames.org/data/gene-symbol-report/#!/hgnc_id/HGNC:5192	protein_coding
SLC2A3	12	complement(7919228..7936296)	128.169	1.16037	2.23515	2.183e-17	4.007e-15	4.646e-13	https://www.ncbi.nlm.nih.gov/entrez/query.fcgi?db=gene&cmd=Retrieve&dopt=full_report&list_uids=6515	https://www.genenames.org/data/gene-symbol-report/#!/hgnc_id/HGNC:11007	protein_coding
TMBIM1	2	complement(218274192..218292577)	19.088	1.1501	2.2193	7.593e-07	3.528e-05	0.0161584	https://www.ncbi.nlm.nih.gov/entrez/query.fcgi?db=gene&cmd=Retrieve&dopt=full_report&list_uids=64114	https://www.genenames.org/data/gene-symbol-report/#!/hgnc_id/HGNC:23410	protein_coding
C8orf4	8	40153468..40155308	236.695	1.14942	2.21824	2.17e-16	3.797e-14	4.619e-12	https://www.ncbi.nlm.nih.gov/entrez/query.fcgi?db=gene&cmd=Retrieve&dopt=full_report&list_uids=56892	https://www.genenames.org/data/gene-symbol-report/#!/hgnc_id/HGNC:1357	protein_coding
DDX59	1	complement(200640807..200669998)	12.8365	1.14229	2.20731	1.181e-08	8.17e-07	0.0002514	https://www.ncbi.nlm.nih.gov/entrez/query.fcgi?db=gene&cmd=Retrieve&dopt=full_report&list_uids=83479	https://www.genenames.org/data/gene-symbol-report/#!/hgnc_id/HGNC:25360	protein_coding
AVPI1	10	complement(97677422..97687432)	77.1098	1.13791	2.20062	2.772e-09	2.05e-07	5.898e-05	https://www.ncbi.nlm.nih.gov/entrez/query.fcgi?db=gene&cmd=Retrieve&dopt=full_report&list_uids=60370	https://www.genenames.org/data/gene-symbol-report/#!/hgnc_id/HGNC:30898	protein_coding
LRP1	12	57128401..57213377	9.42185	1.13526	2.19659	4.42e-10	3.777e-08	9.406e-06	https://www.ncbi.nlm.nih.gov/entrez/query.fcgi?db=gene&cmd=Retrieve&dopt=full_report&list_uids=4035	https://www.genenames.org/data/gene-symbol-report/#!/hgnc_id/HGNC:6692	protein_coding
NDRG1	8	complement(133237171..133297587)	300.536	1.1266	2.18344	3.582e-20	8.453e-18	7.622e-16	https://www.ncbi.nlm.nih.gov/entrez/query.fcgi?db=gene&cmd=Retrieve&dopt=full_report&list_uids=10397	https://www.genenames.org/data/gene-symbol-report/#!/hgnc_id/HGNC:7679	protein_coding
HIST1H4K	6	complement(27831174..27831527)	336.964	1.12514	2.18123	4.653e-09	3.342e-07	9.902e-05	https://www.ncbi.nlm.nih.gov/entrez/query.fcgi?db=gene&cmd=Retrieve&dopt=full_report&list_uids=8362	https://www.genenames.org/data/gene-symbol-report/#!/hgnc_id/HGNC:4784	protein_coding
ZYX	7	143381174..143391111	52.4289	1.12292	2.17788	2.7e-09	2.017e-07	5.745e-05	https://www.ncbi.nlm.nih.gov/entrez/query.fcgi?db=gene&cmd=Retrieve&dopt=full_report&list_uids=7791	https://www.genenames.org/data/gene-symbol-report/#!/hgnc_id/HGNC:13200	protein_coding
ELL2	5	complement(95885098..95962288)	19.1741	1.09507	2.13624	7.331e-10	6.022e-08	1.56e-05	https://www.ncbi.nlm.nih.gov/entrez/query.fcgi?db=gene&cmd=Retrieve&dopt=full_report&list_uids=22936	https://www.genenames.org/data/gene-symbol-report/#!/hgnc_id/HGNC:17064	protein_coding
STC2	5	complement(173314723..173329503)	149.9	1.09485	2.13592	1.674e-17	3.11e-15	3.562e-13	https://www.ncbi.nlm.nih.gov/entrez/query.fcgi?db=gene&cmd=Retrieve&dopt=full_report&list_uids=8614	https://www.genenames.org/data/gene-symbol-report/#!/hgnc_id/HGNC:11374	protein_coding
SEMA4B	15	90184920..90229660	41.873	1.07542	2.10733	3.59e-10	3.103e-08	7.64e-06	https://www.ncbi.nlm.nih.gov/entrez/query.fcgi?db=gene&cmd=Retrieve&dopt=full_report&list_uids=10509	https://www.genenames.org/data/gene-symbol-report/#!/hgnc_id/HGNC:10730	protein_coding
ELMSAN1	14	complement(73715122..73790285)	13.6412	1.07534	2.10722	2.301e-08	1.501e-06	0.0004897	https://www.ncbi.nlm.nih.gov/entrez/query.fcgi?db=gene&cmd=Retrieve&dopt=full_report&list_uids=91748	https://www.genenames.org/data/gene-symbol-report/#!/hgnc_id/HGNC:19853	protein_coding
BACH1	21	29298795..29361896	15.5914	1.07467	2.10625	5.735e-08	3.372e-06	0.00122	https://www.ncbi.nlm.nih.gov/entrez/query.fcgi?db=gene&cmd=Retrieve&dopt=full_report&list_uids=571	https://www.genenames.org/data/gene-symbol-report/#!/hgnc_id/HGNC:935	protein_coding
PDK1	2	172555373..172672693	6.89778	1.07119	2.10116	1.901e-06	7.872e-05	0.040446	https://www.ncbi.nlm.nih.gov/entrez/query.fcgi?db=gene&cmd=Retrieve&dopt=full_report&list_uids=5163	https://www.genenames.org/data/gene-symbol-report/#!/hgnc_id/HGNC:8809	protein_coding
HIST2H2AB	1	complement(149887469..149887916)	479.995	1.06969	2.09899	3.407e-11	3.289e-09	7.25e-07	https://www.ncbi.nlm.nih.gov/entrez/query.fcgi?db=gene&cmd=Retrieve&dopt=full_report&list_uids=317772	https://www.genenames.org/data/gene-symbol-report/#!/hgnc_id/HGNC:20508	protein_coding
TNKS	8	9555229..9782346	11.2695	1.05995	2.08486	1.605e-09	1.236e-07	3.415e-05	https://www.ncbi.nlm.nih.gov/entrez/query.fcgi?db=gene&cmd=Retrieve&dopt=full_report&list_uids=8658	https://www.genenames.org/data/gene-symbol-report/#!/hgnc_id/HGNC:11941	protein_coding
EIF4A2	3	186783572..186789897	213.272	1.05664	2.08007	7.249e-14	9.537e-12	1.542e-09	https://www.ncbi.nlm.nih.gov/entrez/query.fcgi?db=gene&cmd=Retrieve&dopt=full_report&list_uids=1974	https://www.genenames.org/data/gene-symbol-report/#!/hgnc_id/HGNC:3284	protein_coding
TRIB3	20	380629..397559	30.2597	1.05018	2.0708	2.655e-07	1.38e-05	0.00565	https://www.ncbi.nlm.nih.gov/entrez/query.fcgi?db=gene&cmd=Retrieve&dopt=full_report&list_uids=57761	https://www.genenames.org/data/gene-symbol-report/#!/hgnc_id/HGNC:16228	protein_coding
RYBP	3	complement(72374593..72446623)	18.0569	1.04811	2.06782	1.591e-06	6.743e-05	0.0338539	https://www.ncbi.nlm.nih.gov/entrez/query.fcgi?db=gene&cmd=Retrieve&dopt=full_report&list_uids=23429	https://www.genenames.org/data/gene-symbol-report/#!/hgnc_id/HGNC:10480	protein_coding
IER5	1	181088502..181090843	42.6175	1.04715	2.06645	2.26e-07	1.196e-05	0.004809	https://www.ncbi.nlm.nih.gov/entrez/query.fcgi?db=gene&cmd=Retrieve&dopt=full_report&list_uids=51278	https://www.genenames.org/data/gene-symbol-report/#!/hgnc_id/HGNC:5393	protein_coding
R3HDM2	12	complement(57253764..57430999)	17.1808	1.04535	2.06387	3.764e-07	1.885e-05	0.008009	https://www.ncbi.nlm.nih.gov/entrez/query.fcgi?db=gene&cmd=Retrieve&dopt=full_report&list_uids=22864	https://www.genenames.org/data/gene-symbol-report/#!/hgnc_id/HGNC:29167	protein_coding
FAM127B	X	complement(135050932..135052191)	66.978	1.04525	2.06372	1.096e-06	4.878e-05	0.0233209	https://www.ncbi.nlm.nih.gov/entrez/query.fcgi?db=gene&cmd=Retrieve&dopt=full_report&list_uids=26071	https://www.genenames.org/data/gene-symbol-report/#!/hgnc_id/HGNC:24514	protein_coding
AREG	4	74445098..74455009	87.7602	1.02732	2.03824	1.242e-07	6.865e-06	0.002643	https://www.ncbi.nlm.nih.gov/entrez/query.fcgi?db=gene&cmd=Retrieve&dopt=full_report&list_uids=374	https://www.genenames.org/data/gene-symbol-report/#!/hgnc_id/HGNC:651	protein_coding
EPHA2	1	complement(16124337..16156104)	20.7033	1.02595	2.0363	5.442e-07	2.618e-05	0.0115798	https://www.ncbi.nlm.nih.gov/entrez/query.fcgi?db=gene&cmd=Retrieve&dopt=full_report&list_uids=1969	https://www.genenames.org/data/gene-symbol-report/#!/hgnc_id/HGNC:3386	protein_coding
CITED2	6	complement(139372255..139374650)	47.9136	1.01067	2.01484	4.642e-07	2.263e-05	0.009878	https://www.ncbi.nlm.nih.gov/entrez/query.fcgi?db=gene&cmd=Retrieve&dopt=full_report&list_uids=10370	https://www.genenames.org/data/gene-symbol-report/#!/hgnc_id/HGNC:1987	protein_coding
TNIP1	5	complement(151029943..151087660)	74.0262	1.00965	2.01343	1.33e-11	1.345e-09	2.83e-07	https://www.ncbi.nlm.nih.gov/entrez/query.fcgi?db=gene&cmd=Retrieve&dopt=full_report&list_uids=10318	https://www.genenames.org/data/gene-symbol-report/#!/hgnc_id/HGNC:16903	protein_coding
WASF2	1	complement(27404226..27490187)	33.8525	1.00753	2.01046	1.063e-09	8.361e-08	2.262e-05	https://www.ncbi.nlm.nih.gov/entrez/query.fcgi?db=gene&cmd=Retrieve&dopt=full_report&list_uids=10163	https://www.genenames.org/data/gene-symbol-report/#!/hgnc_id/HGNC:12733	protein_coding
TGFB1	19	complement(41330531..41353933)	115.161	1.0022	2.00305	1.84e-11	1.823e-09	3.915e-07	https://www.ncbi.nlm.nih.gov/entrez/query.fcgi?db=gene&cmd=Retrieve&dopt=full_report&list_uids=7040	https://www.genenames.org/data/gene-symbol-report/#!/hgnc_id/HGNC:11766	protein_coding
TUBB4B	9	137241259..137243707	142.59	-1.00185	-2.00257	4.222e-08	2.531e-06	0.0008984	https://www.ncbi.nlm.nih.gov/entrez/query.fcgi?db=gene&cmd=Retrieve&dopt=full_report&list_uids=10383	https://www.genenames.org/data/gene-symbol-report/#!/hgnc_id/HGNC:20771	protein_coding
HNRNPH3	10	68331174..68343196	67.8389	-1.00237	-2.00329	3.541e-08	2.194e-06	0.0007535	https://www.ncbi.nlm.nih.gov/entrez/query.fcgi?db=gene&cmd=Retrieve&dopt=full_report&list_uids=3189	https://www.genenames.org/data/gene-symbol-report/#!/hgnc_id/HGNC:5043	protein_coding
LGR4	11	complement(27365961..27472787)	61.6593	-1.013	-2.01811	9.433e-10	7.664e-08	2.007e-05	https://www.ncbi.nlm.nih.gov/entrez/query.fcgi?db=gene&cmd=Retrieve&dopt=full_report&list_uids=55366	https://www.genenames.org/data/gene-symbol-report/#!/hgnc_id/HGNC:13299	protein_coding
UBTF	17	complement(44205033..44221626)	28.6559	-1.01879	-2.02622	5.902e-07	2.831e-05	0.0125602	https://www.ncbi.nlm.nih.gov/entrez/query.fcgi?db=gene&cmd=Retrieve&dopt=full_report&list_uids=7343	https://www.genenames.org/data/gene-symbol-report/#!/hgnc_id/HGNC:12511	protein_coding
NIPA2	15	22838641..22868384	37.6397	-1.03768	-2.05292	7.021e-07	3.314e-05	0.0149403	https://www.ncbi.nlm.nih.gov/entrez/query.fcgi?db=gene&cmd=Retrieve&dopt=full_report&list_uids=81614	https://www.genenames.org/data/gene-symbol-report/#!/hgnc_id/HGNC:17044	protein_coding
MRPL50	9	complement(101389967..101398637)	190.833	-1.05015	-2.07075	5.76e-08	3.372e-06	0.001226	https://www.ncbi.nlm.nih.gov/entrez/query.fcgi?db=gene&cmd=Retrieve&dopt=full_report&list_uids=54534	https://www.genenames.org/data/gene-symbol-report/#!/hgnc_id/HGNC:16654	protein_coding
TAF15	17	35809455..35847242	92.7539	-1.07077	-2.10055	1.511e-08	1.016e-06	0.0003215	https://www.ncbi.nlm.nih.gov/entrez/query.fcgi?db=gene&cmd=Retrieve&dopt=full_report&list_uids=8148	https://www.genenames.org/data/gene-symbol-report/#!/hgnc_id/HGNC:11547	protein_coding
SLC7A11	4	complement(138164094..138242418)	30.8812	-1.07222	-2.10266	2.739e-10	2.424e-08	5.83e-06	https://www.ncbi.nlm.nih.gov/entrez/query.fcgi?db=gene&cmd=Retrieve&dopt=full_report&list_uids=23657	https://www.genenames.org/data/gene-symbol-report/#!/hgnc_id/HGNC:11059	protein_coding
CYB5B	16	69424595..69466264	151.251	-1.07763	-2.11056	5.076e-14	6.739e-12	1.08e-09	https://www.ncbi.nlm.nih.gov/entrez/query.fcgi?db=gene&cmd=Retrieve&dopt=full_report&list_uids=80777	https://www.genenames.org/data/gene-symbol-report/#!/hgnc_id/HGNC:24374	protein_coding
RBM12	20	complement(35648925..35664956)	18.8405	-1.0845	-2.12065	1.769e-06	7.388e-05	0.0376429	https://www.ncbi.nlm.nih.gov/entrez/query.fcgi?db=gene&cmd=Retrieve&dopt=full_report&list_uids=10137	https://www.genenames.org/data/gene-symbol-report/#!/hgnc_id/HGNC:9898	protein_coding
PCDH9	13	complement(66302834..67230336)	8.24872	-1.0846	-2.12079	8.813e-08	5.079e-06	0.001875	https://www.ncbi.nlm.nih.gov/entrez/query.fcgi?db=gene&cmd=Retrieve&dopt=full_report&list_uids=5101	https://www.genenames.org/data/gene-symbol-report/#!/hgnc_id/HGNC:8661	protein_coding
HSBP1	16	83807903..83813002	248.771	-1.09689	-2.13893	4.28e-13	5.131e-11	9.107e-09	https://www.ncbi.nlm.nih.gov/entrez/query.fcgi?db=gene&cmd=Retrieve&dopt=full_report&list_uids=3281	https://www.genenames.org/data/gene-symbol-report/#!/hgnc_id/HGNC:5203	protein_coding
TRA2B	3	complement(185914568..185938136)	21.4432	-1.11667	-2.16846	1.328e-08	9.096e-07	0.0002825	https://www.ncbi.nlm.nih.gov/entrez/query.fcgi?db=gene&cmd=Retrieve&dopt=full_report&list_uids=6434	https://www.genenames.org/data/gene-symbol-report/#!/hgnc_id/HGNC:10781	protein_coding
URI1	19	29923644..30016612	74.2719	-1.12122	-2.17531	3.141e-10	2.747e-08	6.683e-06	https://www.ncbi.nlm.nih.gov/entrez/query.fcgi?db=gene&cmd=Retrieve&dopt=full_report&list_uids=8725	https://www.genenames.org/data/gene-symbol-report/#!/hgnc_id/HGNC:13236	protein_coding
DDX3X	X	41333308..41364472	91.9151	-1.12636	-2.18308	3.884e-15	5.774e-13	8.265e-11	https://www.ncbi.nlm.nih.gov/entrez/query.fcgi?db=gene&cmd=Retrieve&dopt=full_report&list_uids=1654	https://www.genenames.org/data/gene-symbol-report/#!/hgnc_id/HGNC:2745	protein_coding
CLDN2	X	106900164..106930861	137.948	-1.14123	-2.20568	1.126e-13	1.438e-11	2.397e-09	https://www.ncbi.nlm.nih.gov/entrez/query.fcgi?db=gene&cmd=Retrieve&dopt=full_report&list_uids=9075	https://www.genenames.org/data/gene-symbol-report/#!/hgnc_id/HGNC:2041	protein_coding
FGB	4	154562980..154572763	41.465	-1.14169	-2.2064	1.183e-07	6.586e-06	0.002517	https://www.ncbi.nlm.nih.gov/entrez/query.fcgi?db=gene&cmd=Retrieve&dopt=full_report&list_uids=2244	https://www.genenames.org/data/gene-symbol-report/#!/hgnc_id/HGNC:3662	protein_coding
PMEPA1	20	complement(57648392..57711536)	74.8489	-1.14887	-2.21741	4.856e-13	5.73e-11	1.033e-08	https://www.ncbi.nlm.nih.gov/entrez/query.fcgi?db=gene&cmd=Retrieve&dopt=full_report&list_uids=56937	https://www.genenames.org/data/gene-symbol-report/#!/hgnc_id/HGNC:14107	protein_coding
IL1R1	2	102069638..102179874	17.2411	-1.16123	-2.23648	1.131e-06	4.988e-05	0.024061	https://www.ncbi.nlm.nih.gov/entrez/query.fcgi?db=gene&cmd=Retrieve&dopt=full_report&list_uids=3554	https://www.genenames.org/data/gene-symbol-report/#!/hgnc_id/HGNC:5993	protein_coding
SLC25A13	7	complement(96120220..96322147)	31.1227	-1.16645	-2.24459	1.727e-06	7.275e-05	0.0367514	https://www.ncbi.nlm.nih.gov/entrez/query.fcgi?db=gene&cmd=Retrieve&dopt=full_report&list_uids=10165	https://www.genenames.org/data/gene-symbol-report/#!/hgnc_id/HGNC:10983	protein_coding
HNRNPAB	5	178204507..178211183	244.358	-1.18728	-2.27723	4.081e-14	5.619e-12	8.685e-10	https://www.ncbi.nlm.nih.gov/entrez/query.fcgi?db=gene&cmd=Retrieve&dopt=full_report&list_uids=3182	https://www.genenames.org/data/gene-symbol-report/#!/hgnc_id/HGNC:5034	protein_coding
IREB2	15	78438176..78501456	25.5243	-1.19662	-2.29203	3.682e-09	2.684e-07	7.836e-05	https://www.ncbi.nlm.nih.gov/entrez/query.fcgi?db=gene&cmd=Retrieve&dopt=full_report&list_uids=3658	https://www.genenames.org/data/gene-symbol-report/#!/hgnc_id/HGNC:6115	protein_coding
TBC1D14	4	6909444..7033118	29.0843	-1.20188	-2.30039	5.678e-09	4.02e-07	0.0001208	https://www.ncbi.nlm.nih.gov/entrez/query.fcgi?db=gene&cmd=Retrieve&dopt=full_report&list_uids=57533	https://www.genenames.org/data/gene-symbol-report/#!/hgnc_id/HGNC:29246	protein_coding
SLC35B4	7	complement(134289337..134320307)	14.6743	-1.20443	-2.30446	3.555e-07	1.798e-05	0.007566	https://www.ncbi.nlm.nih.gov/entrez/query.fcgi?db=gene&cmd=Retrieve&dopt=full_report&list_uids=84912	https://www.genenames.org/data/gene-symbol-report/#!/hgnc_id/HGNC:20584	protein_coding
ARID2	12	45729683..45908037	11.6118	-1.2125	-2.31739	1.745e-06	7.328e-05	0.0371289	https://www.ncbi.nlm.nih.gov/entrez/query.fcgi?db=gene&cmd=Retrieve&dopt=full_report&list_uids=196528	https://www.genenames.org/data/gene-symbol-report/#!/hgnc_id/HGNC:18037	protein_coding
SRSF6	20	43457864..43463605	66.0213	-1.22965	-2.3451	4.068e-12	4.321e-10	8.658e-08	https://www.ncbi.nlm.nih.gov/entrez/query.fcgi?db=gene&cmd=Retrieve&dopt=full_report&list_uids=6431	https://www.genenames.org/data/gene-symbol-report/#!/hgnc_id/HGNC:10788	protein_coding
HMOX1	22	35381067..35394214	265.411	-1.24092	-2.36349	9.706e-15	1.429e-12	2.065e-10	https://www.ncbi.nlm.nih.gov/entrez/query.fcgi?db=gene&cmd=Retrieve&dopt=full_report&list_uids=3162	https://www.genenames.org/data/gene-symbol-report/#!/hgnc_id/HGNC:5013	protein_coding
PDZD8	10	complement(117280489..117375467)	69.5009	-1.24213	-2.36548	1.83e-15	2.863e-13	3.893e-11	https://www.ncbi.nlm.nih.gov/entrez/query.fcgi?db=gene&cmd=Retrieve&dopt=full_report&list_uids=118987	https://www.genenames.org/data/gene-symbol-report/#!/hgnc_id/HGNC:26974	protein_coding
DKK1	10	52314281..52317657	540.394	-1.25093	-2.37995	3.913e-20	9.09e-18	8.326e-16	https://www.ncbi.nlm.nih.gov/entrez/query.fcgi?db=gene&cmd=Retrieve&dopt=full_report&list_uids=22943	https://www.genenames.org/data/gene-symbol-report/#!/hgnc_id/HGNC:2891	protein_coding
RHOBTB1	10	complement(60869438..61001486)	9.22758	-1.27236	-2.41557	1.592e-06	6.743e-05	0.0338774	https://www.ncbi.nlm.nih.gov/entrez/query.fcgi?db=gene&cmd=Retrieve&dopt=full_report&list_uids=9886	https://www.genenames.org/data/gene-symbol-report/#!/hgnc_id/HGNC:18738	protein_coding
SCD	10	100347015..100364831	768.069	-1.2744	-2.41899	1.674e-26	5.787e-24	3.561e-22	https://www.ncbi.nlm.nih.gov/entrez/query.fcgi?db=gene&cmd=Retrieve&dopt=full_report&list_uids=6319	https://www.genenames.org/data/gene-symbol-report/#!/hgnc_id/HGNC:10571	protein_coding
FASTKD5	20	complement(3146519..3159886)	33.6581	-1.29056	-2.44622	1.111e-06	4.933e-05	0.0236502	https://www.ncbi.nlm.nih.gov/entrez/query.fcgi?db=gene&cmd=Retrieve&dopt=full_report&list_uids=60493	https://www.genenames.org/data/gene-symbol-report/#!/hgnc_id/HGNC:25790	protein_coding
H3F3A	1	226062707..226072002	725.046	-1.29467	-2.45321	8.099e-20	1.797e-17	1.723e-15	https://www.ncbi.nlm.nih.gov/entrez/query.fcgi?db=gene&cmd=Retrieve&dopt=full_report&list_uids=3020	https://www.genenames.org/data/gene-symbol-report/#!/hgnc_id/HGNC:4764	protein_coding
SRSF1	17	complement(58000919..58007346)	49.249	-1.31924	-2.49534	4.484e-13	5.334e-11	9.543e-09	https://www.ncbi.nlm.nih.gov/entrez/query.fcgi?db=gene&cmd=Retrieve&dopt=full_report&list_uids=6426	https://www.genenames.org/data/gene-symbol-report/#!/hgnc_id/HGNC:10780	protein_coding
RCN2	15	76931621..76950260	54.8992	-1.34506	-2.5404	2.915e-08	1.844e-06	0.0006203	https://www.ncbi.nlm.nih.gov/entrez/query.fcgi?db=gene&cmd=Retrieve&dopt=full_report&list_uids=5955	https://www.genenames.org/data/gene-symbol-report/#!/hgnc_id/HGNC:9935	protein_coding
GMFB	14	complement(54474491..54489026)	30.3177	-1.35204	-2.55273	2.455e-08	1.573e-06	0.0005225	https://www.ncbi.nlm.nih.gov/entrez/query.fcgi?db=gene&cmd=Retrieve&dopt=full_report&list_uids=2764	https://www.genenames.org/data/gene-symbol-report/#!/hgnc_id/HGNC:4373	protein_coding
SBNO1	12	complement(123289109..123365204)	25.4931	-1.3659	-2.57736	3.42e-14	4.797e-12	7.277e-10	https://www.ncbi.nlm.nih.gov/entrez/query.fcgi?db=gene&cmd=Retrieve&dopt=full_report&list_uids=55206	https://www.genenames.org/data/gene-symbol-report/#!/hgnc_id/HGNC:22973	protein_coding
STARD7	2	complement(96184859..96208846)	51.5918	-1.38195	-2.60621	1.34e-10	1.222e-08	2.851e-06	https://www.ncbi.nlm.nih.gov/entrez/query.fcgi?db=gene&cmd=Retrieve&dopt=full_report&list_uids=56910	https://www.genenames.org/data/gene-symbol-report/#!/hgnc_id/HGNC:18063	protein_coding
KIAA0232	4	6782732..6884172	8.94477	-1.39887	-2.63695	5.116e-07	2.47e-05	0.0108878	https://www.ncbi.nlm.nih.gov/entrez/query.fcgi?db=gene&cmd=Retrieve&dopt=full_report&list_uids=9778	https://www.genenames.org/data/gene-symbol-report/#!/hgnc_id/HGNC:28992	protein_coding
ZFP36L2	2	complement(43222402..43226606)	26.9114	-1.40707	-2.65198	1.768e-07	9.524e-06	0.003762	https://www.ncbi.nlm.nih.gov/entrez/query.fcgi?db=gene&cmd=Retrieve&dopt=full_report&list_uids=678	https://www.genenames.org/data/gene-symbol-report/#!/hgnc_id/HGNC:1108	protein_coding
TMEM2	9	complement(71683366..71769532)	67.4751	-1.40831	-2.65426	3.099e-18	6.144e-16	6.595e-14	https://www.ncbi.nlm.nih.gov/entrez/query.fcgi?db=gene&cmd=Retrieve&dopt=full_report&list_uids=23670	https://www.genenames.org/data/gene-symbol-report/#!/hgnc_id/HGNC:11869	protein_coding
SESTD1	2	complement(179101692..179264723)	7.28	-1.41479	-2.66621	1.823e-06	7.573e-05	0.0388039	https://www.ncbi.nlm.nih.gov/entrez/query.fcgi?db=gene&cmd=Retrieve&dopt=full_report&list_uids=91404	https://www.genenames.org/data/gene-symbol-report/#!/hgnc_id/HGNC:18379	protein_coding
ABCD3	1	94385106..94518663	16.1132	-1.44386	-2.72047	7.792e-07	3.587e-05	0.0165805	https://www.ncbi.nlm.nih.gov/entrez/query.fcgi?db=gene&cmd=Retrieve&dopt=full_report&list_uids=5825	https://www.genenames.org/data/gene-symbol-report/#!/hgnc_id/HGNC:67	protein_coding
TUBA1A	12	complement(49184795..49189324)	36.2348	-1.59005	-3.0106	7.006e-08	4.085e-06	0.001491	https://www.ncbi.nlm.nih.gov/entrez/query.fcgi?db=gene&cmd=Retrieve&dopt=full_report&list_uids=7846	https://www.genenames.org/data/gene-symbol-report/#!/hgnc_id/HGNC:20766	protein_coding
PCF11	11	83157095..83185794	17.3865	-1.67598	-3.19536	1.328e-09	1.039e-07	2.827e-05	https://www.ncbi.nlm.nih.gov/entrez/query.fcgi?db=gene&cmd=Retrieve&dopt=full_report&list_uids=51585	https://www.genenames.org/data/gene-symbol-report/#!/hgnc_id/HGNC:30097	protein_coding
NT5DC2	3	complement(52524369..52535077)	21.6309	-1.73139	-3.32047	1.965e-06	8.115e-05	0.0418136	https://www.ncbi.nlm.nih.gov/entrez/query.fcgi?db=gene&cmd=Retrieve&dopt=full_report&list_uids=64943	https://www.genenames.org/data/gene-symbol-report/#!/hgnc_id/HGNC:25717	protein_coding
EIF5	14	103334002..103345025	79.8798	-1.76025	-3.38756	4.449e-26	1.438e-23	9.467e-22	https://www.ncbi.nlm.nih.gov/entrez/query.fcgi?db=gene&cmd=Retrieve&dopt=full_report&list_uids=1983	https://www.genenames.org/data/gene-symbol-report/#!/hgnc_id/HGNC:3299	protein_coding
TFE3	X	complement(49028726..49043517)	88.4965	-1.83725	-3.57329	7.144e-21	1.77e-18	1.52e-16	https://www.ncbi.nlm.nih.gov/entrez/query.fcgi?db=gene&cmd=Retrieve&dopt=full_report&list_uids=7030	https://www.genenames.org/data/gene-symbol-report/#!/hgnc_id/HGNC:11752	protein_coding
MAT2A	2	85538978..85545280	92.8545	-1.93506	-3.82395	7.038e-21	1.77e-18	1.498e-16	https://www.ncbi.nlm.nih.gov/entrez/query.fcgi?db=gene&cmd=Retrieve&dopt=full_report&list_uids=4144	https://www.genenames.org/data/gene-symbol-report/#!/hgnc_id/HGNC:6904	protein_coding
EYA3	1	complement(27970344..28088671)	8.54036	-2.00666	-4.01851	2.803e-07	1.437e-05	0.005964	https://www.ncbi.nlm.nih.gov/entrez/query.fcgi?db=gene&cmd=Retrieve&dopt=full_report&list_uids=2140	https://www.genenames.org/data/gene-symbol-report/#!/hgnc_id/HGNC:3521	protein_coding
ATP8B2	1	154325541..154351307	19.093	-2.08966	-4.25649	7.504e-13	8.517e-11	1.597e-08	https://www.ncbi.nlm.nih.gov/entrez/query.fcgi?db=gene&cmd=Retrieve&dopt=full_report&list_uids=57198	https://www.genenames.org/data/gene-symbol-report/#!/hgnc_id/HGNC:13534	protein_coding
ZC3HAV1	7	complement(139043519..139109720)	24.4978	-2.09959	-4.28589	4.025e-18	7.874e-16	8.565e-14	https://www.ncbi.nlm.nih.gov/entrez/query.fcgi?db=gene&cmd=Retrieve&dopt=full_report&list_uids=56829	https://www.genenames.org/data/gene-symbol-report/#!/hgnc_id/HGNC:23721	protein_coding
CUL3	2	complement(224470150..224585397)	17.533	-2.13342	-4.38756	4.995e-13	5.847e-11	1.063e-08	https://www.ncbi.nlm.nih.gov/entrez/query.fcgi?db=gene&cmd=Retrieve&dopt=full_report&list_uids=8452	https://www.genenames.org/data/gene-symbol-report/#!/hgnc_id/HGNC:2553	protein_coding
C14orf159	14	91114013..91225396	24.4513	-2.13629	-4.39631	2.227e-11	2.193e-09	4.739e-07	https://www.ncbi.nlm.nih.gov/entrez/query.fcgi?db=gene&cmd=Retrieve&dopt=full_report&list_uids=80017	https://www.genenames.org/data/gene-symbol-report/#!/hgnc_id/HGNC:20498	protein_coding
SLC18A2	10	117241073..117279430	15.5252	-2.15555	-4.45538	1.914e-07	1.024e-05	0.004074	https://www.ncbi.nlm.nih.gov/entrez/query.fcgi?db=gene&cmd=Retrieve&dopt=full_report&list_uids=6571	https://www.genenames.org/data/gene-symbol-report/#!/hgnc_id/HGNC:10935	protein_coding
NDUFC2	11	complement(78068347..78080219)	43.0844	-2.26852	-4.81829	6.517e-12	6.872e-10	1.387e-07	https://www.ncbi.nlm.nih.gov/entrez/query.fcgi?db=gene&cmd=Retrieve&dopt=full_report&list_uids=4718	https://www.genenames.org/data/gene-symbol-report/#!/hgnc_id/HGNC:7706	protein_coding
HIPK1	1	113929197..113977869	28.7897	-2.27762	-4.84878	1.477e-23	4.067e-21	3.144e-19	https://www.ncbi.nlm.nih.gov/entrez/query.fcgi?db=gene&cmd=Retrieve&dopt=full_report&list_uids=204851	https://www.genenames.org/data/gene-symbol-report/#!/hgnc_id/HGNC:19006	protein_coding
GLTP	12	complement(109850943..109880488)	71.7367	-2.33013	-5.0285	4.551e-19	9.53e-17	9.684e-15	https://www.ncbi.nlm.nih.gov/entrez/query.fcgi?db=gene&cmd=Retrieve&dopt=full_report&list_uids=51228	https://www.genenames.org/data/gene-symbol-report/#!/hgnc_id/HGNC:24867	protein_coding
TTI2	8	complement(33498509..33513601)	213.232	-2.45225	-5.47268	2.045e-45	2.027e-42	4.352e-41	https://www.ncbi.nlm.nih.gov/entrez/query.fcgi?db=gene&cmd=Retrieve&dopt=full_report&list_uids=80185	https://www.genenames.org/data/gene-symbol-report/#!/hgnc_id/HGNC:26262	protein_coding
RAB34	17	complement(28714281..28718268)	278.43	-2.53268	-5.78645	8.344e-41	5.639e-38	1.776e-36	https://www.ncbi.nlm.nih.gov/entrez/query.fcgi?db=gene&cmd=Retrieve&dopt=full_report&list_uids=83871	https://www.genenames.org/data/gene-symbol-report/#!/hgnc_id/HGNC:16519	protein_coding
RANGRF	17	8287150..8290091	48.7041	-2.68383	-6.4256	3.861e-15	5.774e-13	8.216e-11	https://www.ncbi.nlm.nih.gov/entrez/query.fcgi?db=gene&cmd=Retrieve&dopt=full_report&list_uids=29098	https://www.genenames.org/data/gene-symbol-report/#!/hgnc_id/HGNC:17679	protein_coding
GATSL2	7	74964693..75031532	13.3248	-2.72326	-6.60365	3.883e-13	4.694e-11	8.263e-09	https://www.ncbi.nlm.nih.gov/entrez/query.fcgi?db=gene&cmd=Retrieve&dopt=full_report&list_uids=729438	https://www.genenames.org/data/gene-symbol-report/#!/hgnc_id/HGNC:37073	protein_coding
BMI1	10	22321210..22331485	21.1367	-2.77139	-6.82765	1.42e-09	1.106e-07	3.023e-05	https://www.ncbi.nlm.nih.gov/entrez/query.fcgi?db=gene&cmd=Retrieve&dopt=full_report&list_uids=648	https://www.genenames.org/data/gene-symbol-report/#!/hgnc_id/HGNC:1066	protein_coding
MRPS12	19	38930708..38933020	274.244	-2.88927	-7.40895	1.393e-34	7.141e-32	2.964e-30	https://www.ncbi.nlm.nih.gov/entrez/query.fcgi?db=gene&cmd=Retrieve&dopt=full_report&list_uids=6183	https://www.genenames.org/data/gene-symbol-report/#!/hgnc_id/HGNC:10380	protein_coding
BAAT	9	complement(101360417..101385005)	24.4882	-3.47997	-11.1577	4.128e-11	3.909e-09	8.784e-07	https://www.ncbi.nlm.nih.gov/entrez/query.fcgi?db=gene&cmd=Retrieve&dopt=full_report&list_uids=570	https://www.genenames.org/data/gene-symbol-report/#!/hgnc_id/HGNC:932	protein_coding
ADAM20	14	complement(70520817..70564742)	4.31188	-4.29871	-19.6806	2.826e-07	1.444e-05	0.006013	https://www.ncbi.nlm.nih.gov/entrez/query.fcgi?db=gene&cmd=Retrieve&dopt=full_report&list_uids=8748	https://www.genenames.org/data/gene-symbol-report/#!/hgnc_id/HGNC:199	protein_coding
SLC5A6	2	complement(27199587..27212307)	154.6	-4.59153	-24.1095	9.085e-51	1.228e-47	1.933e-46	https://www.ncbi.nlm.nih.gov/entrez/query.fcgi?db=gene&cmd=Retrieve&dopt=full_report&list_uids=8884	https://www.genenames.org/data/gene-symbol-report/#!/hgnc_id/HGNC:11041	protein_coding
EHD4	15	complement(41899440..41972557)	397.243	-5.77859	-54.8945	5.538e-72	1.647e-68	1.179e-67	https://www.ncbi.nlm.nih.gov/entrez/query.fcgi?db=gene&cmd=Retrieve&dopt=full_report&list_uids=30844	https://www.genenames.org/data/gene-symbol-report/#!/hgnc_id/HGNC:3245	protein_coding
SLC39A7	6	33200826..33204437	2542.06	-6.83148	-113.889	1.01e-206	1.502e-202	2.15e-202	https://www.ncbi.nlm.nih.gov/entrez/query.fcgi?db=gene&cmd=Retrieve&dopt=full_report&list_uids=7922	https://www.genenames.org/data/gene-symbol-report/#!/hgnc_id/HGNC:4927	protein_coding
MUC16	19	complement(8848840..9010390)	8.64136	-8.53419	-370.721	1.009e-09	8.065e-08	2.147e-05	https://www.ncbi.nlm.nih.gov/entrez/query.fcgi?db=gene&cmd=Retrieve&dopt=full_report&list_uids=94025	https://www.genenames.org/data/gene-symbol-report/#!/hgnc_id/HGNC:15582	protein_coding

## Sheet: HA vs. HC
Name	Chromosome	Region	Max group mean	Log2 fold change	Fold change	P-value	FDR p-value	Bonferroni
SYNPO2L	10	complement(73644881..73656105)	105.02	9.03308	523.877	3.41e-12	7.968e-10	4.677e-08
COQ2	4	complement(83138568..83285129)	105.757	8.27018	308.725	1.803e-17	5.794e-15	2.473e-13
THEM6	8	142727194..142736932	840.563	7.86131	232.536	3.864e-69	9.932e-66	5.3e-65
ADGRG2	X	complement(18989307..19122956)	33.4142	6.01865	64.8328	2.807e-13	6.984e-11	3.851e-09
LRRC14	8	144517965..144525178	39.113	5.75954	54.1743	1.399e-18	4.692e-16	1.92e-14
TACC3	4	1721383..1745178	29.246	5.09057	34.0732	1.254e-09	1.759e-07	1.721e-05
MYO15B	17	75587545..75626850	7.45083	4.59702	24.2015	7e-10	1.059e-07	9.603e-06
NIT1	1	161118072..161125446	145.947	4.13743	17.5991	3.987e-50	4.392e-47	5.469e-46
TTLL10	1	1173709..1197936	24.277	4.00034	16.0038	1.132e-11	2.239e-09	1.553e-07
PRDM2	1	13698875..13825079	60.0481	3.23083	9.38805	3.242e-53	4.167e-50	4.447e-49
CACNA1I	22	39570753..39689737	5.58818	3.07774	8.44293	1.151e-09	1.644e-07	1.579e-05
HES7	17	complement(8120590..8126032)	16.6414	2.88089	7.36603	1.348e-06	0.0001195	0.0184876
HSPA1A	6	31815514..31817942	89.7775	2.78153	6.87579	1.552e-19	5.701e-17	2.13e-15
DDX59	1	complement(200640807..200669998)	10.6719	2.77617	6.85032	2.165e-09	2.929e-07	2.97e-05
KIF21A	12	complement(39293228..39443414)	16.3519	2.65571	6.30156	7.381e-11	1.294e-08	1.012e-06
GSE1	16	85169512..85676206	4.60411	2.15009	4.43857	2.07e-06	0.0001698	0.0283957
ERI3	1	complement(44221070..44355298)	106.892	1.88048	3.68198	7.355e-12	1.493e-09	1.009e-07
VKORC1L1	7	65835816..65959563	31.6398	1.81238	3.51221	6.332e-14	1.628e-11	8.687e-10
ARRDC3	5	complement(91368724..91383359)	39.2623	1.56728	2.96346	1.347e-08	1.623e-06	0.0001848
SPP1	4	87975650..87983411	384.959	1.36507	2.57588	1.212e-18	4.248e-16	1.662e-14
BHLHE40	3	4979412..4985181	136.674	1.30698	2.47423	5.917e-12	1.233e-09	8.117e-08
CYR61	1	85580761..85583967	169.382	1.18272	2.27004	6.434e-10	9.924e-08	8.826e-06
ABHD17A	19	complement(1876965..1885519)	79.0894	1.16977	2.24976	7.114e-11	1.276e-08	9.758e-07
RANBP1	22	20115938..20127357	161.407	1.13876	2.20191	5.6e-12	1.2e-09	7.682e-08
VEGFA	6	43770209..43786487	64.6052	1.1268	2.18374	4.612e-07	4.391e-05	0.006327
KLF6	10	complement(3775996..3785281)	69.1471	1.1248	2.18071	2.748e-08	3.212e-06	0.000377
SLC4A7	3	complement(27372721..27484420)	33.23	1.0093	2.01294	1.011e-06	9.278e-05	0.0138631
PLK2	5	complement(58453982..58460139)	104.364	1.00321	2.00445	1.079e-06	9.789e-05	0.0148
MBD3	19	complement(1576671..1592761)	320.53	-1.08336	-2.11897	1.004e-09	1.461e-07	1.377e-05
ATXN2	12	complement(111452214..111599676)	85.6476	-1.14646	-2.2137	3.341e-07	3.303e-05	0.004583
HNRNPH2	X	101408133..101414140	230.617	-1.1908	-2.2828	5.138e-09	6.604e-07	7.048e-05
RPS21	20	62387065..62388520	899.601	-1.21393	-2.31968	4.423e-07	4.264e-05	0.006067
SREBF2	22	41833079..41907308	44.1807	-1.29555	-2.45471	3.067e-07	3.072e-05	0.004207
CD63	12	complement(55725443..55729673)	199.135	-1.3144	-2.48698	1.7e-08	2.017e-06	0.0002332
RPL36A	X	101390890..101396154	81.2144	-1.37612	-2.5957	3.224e-06	0.0002511	0.0442269
MAT2A	2	85538978..85545280	194.285	-1.41551	-2.66754	1.384e-11	2.669e-09	1.899e-07
P4HA3	11	complement(74259923..74311676)	105.52	-1.4636	-2.75797	1.295e-07	1.368e-05	0.001776
CYP51A1	7	complement(92112149..92134745)	87.0052	-1.48144	-2.79227	1.245e-07	1.334e-05	0.001708
NQO1	16	complement(69709401..69726668)	188.475	-1.53789	-2.9037	1.665e-11	3.132e-09	2.284e-07
IL6ST	5	complement(55935095..55994993)	45.9532	-1.55225	-2.93275	4.762e-11	8.745e-09	6.533e-07
DHCR24	1	complement(54849627..54887248)	53.1449	-1.79729	-3.47566	8.948e-08	9.858e-06	0.001228
ANKRD52	12	complement(56237807..56258391)	67.6176	-1.93166	-3.81494	5.155e-17	1.59e-14	7.071e-13
ACBD6	1	complement(180269663..180502967)	38.3429	-2.10211	-4.29337	1.318e-10	2.209e-08	1.807e-06
HMGCS1	5	complement(43287470..43313512)	24.253	-2.25378	-4.76932	1.209e-06	0.0001084	0.0165849
PITRM1	10	complement(3137727..3172841)	36.0292	-2.32653	-5.01597	1.579e-06	0.0001353	0.0216627
TBR1	2	161416094..161425867	50.1226	-2.80963	-7.01104	4.813e-09	6.291e-07	6.602e-05
SNX33	15	75649007..75658627	53.4251	-3.32079	-9.99208	4.316e-08	4.895e-06	0.000592
GDPD5	11	complement(75434640..75525916)	20.0907	-3.96613	-15.6288	2.211e-06	0.0001776	0.0303257
CDC42EP1	22	37559778..37569405	53.874	-4.02173	-16.2429	1.574e-06	0.0001353	0.0215908
DDX24	14	complement(94050922..94081212)	364.723	-4.38685	-20.9206	5.026e-34	3.524e-31	6.895e-30
APLP1	19	35868445..35879797	282.814	-4.94521	-30.8075	3.118e-21	1.336e-18	4.277e-17
PARP4	13	complement(24420930..24512993)	170.852	-5.50037	-45.2665	5.643e-26	2.901e-23	7.741e-22
MICAL2	11	12110576..12281017	582.618	-6.26092	-76.6876	3.74e-81	2.884e-77	5.13e-77
SLC39A7	6	33200826..33204437	1998.48	-7.56855	-189.828	2.439e-53	3.762e-50	3.346e-49

## Sheet: HR vs. HC
Name	Chromosome	Region	Max group mean	Log2 fold change	Fold change	P-value	FDR p-value	Bonferroni
ARID3C	9	complement(34621360..34633112)	531.213	13.4096	10881.8	3.22e-06	0.0001593	0.0441784
KCNK1	1	233614004..233672512	2337.33	12.5976	6197.97	2.3e-22	4.714e-20	3.155e-18
RNF213	17	80260820..80398786	332.642	10.446	1394.9	6.768e-81	5.665e-78	9.285e-77
TRPM3	9	complement(70529063..71446989)	708.091	9.01625	517.8	1.002e-273	3.353e-270	1.374e-269
LTV1	6	143843371..143863806	4134.23	8.82522	453.581	6.136e-141	1.233e-137	8.418e-137
MN1	22	complement(27748277..27801498)	50.4867	8.47227	355.147	7.35e-11	6.836e-09	1.008e-06
OBSCN	1	228208013..228381431	10.0331	8.22246	298.681	2.689e-10	2.348e-08	3.689e-06
PRMT8	12	3381349..3593973	95.1085	8.08636	271.793	5.373e-10	4.497e-08	7.371e-06
SYT5	19	complement(55173095..55180441)	172.819	8.01502	258.68	1.946e-16	2.571e-14	2.669e-12
AJAP1	1	4654775..4792518	89.0778	7.52558	184.257	3.028e-42	1.52e-39	4.153e-38
ARID3A	19	925733..975934	64.5643	7.32636	160.493	2.871e-19	4.727e-17	3.938e-15
DHCR7	11	complement(71434411..71448431)	1145.05	7.2657	153.884	5.206e-116	7.47e-113	7.142e-112
AKT3	1	complement(243488233..243851079)	3974.76	7.16659	143.668	0	0	0
TANGO6	16	68843547..69085182	27.1819	7.07321	134.663	6.785e-08	4.397e-06	0.0009308
C1orf106	1	200891074..200915736	86.0514	7.03835	131.449	1.054e-22	2.253e-20	1.446e-18
C1orf167	1	11762188..11789585	54.4884	6.75105	107.713	1.897e-16	2.54e-14	2.602e-12
LOC105370092	12	complement(132427420..132438782)	40.0477	6.75105	107.713	1.897e-16	2.54e-14	2.602e-12
TSC2	16	2047804..2088720	475.76	6.74192	107.033	5.299e-123	8.87e-120	7.269e-119
GPSM1	9	136327476..136359605	189.66	6.68931	103.201	1.274e-49	7.109e-47	1.748e-45
GPR21	9	123027342..123042751	6.75139	6.55965	94.3301	6.383e-07	3.685e-05	0.008757
SV2C	5	75847463..76353939	22.7302	6.37797	83.1691	1.1e-18	1.754e-16	1.509e-14
TRAF4	17	28744003..28750958	406.213	6.28093	77.7587	3.414e-103	3.429e-100	4.683e-99
C19orf54	19	complement(40740856..40750713)	78.9879	6.26374	76.8373	5.022e-18	7.642e-16	6.889e-14
ZNF628	19	55476332..55484487	30.0492	5.9046	59.9048	2.918e-09	2.272e-07	4.003e-05
REXO1	19	complement(1815246..1848684)	17.5446	5.75293	53.9266	8.075e-09	5.963e-07	0.0001108
GSTA2	6	complement(52750087..52763563)	71.1818	5.71238	52.4321	1.056e-08	7.629e-07	0.0001448
EPB41L4B	9	complement(109171974..109320964)	20.2122	5.47207	44.3872	9.428e-14	1.076e-11	1.293e-09
EMID1	22	29205912..29259597	10.4979	5.16961	35.992	3.24e-07	1.926e-05	0.004445
FOXE3	1	47416072..47418052	45.2243	5.00749	32.1666	3.615e-09	2.75e-07	4.959e-05
GRK4	4	2963504..3040760	66.2287	5.00165	32.0366	1.39e-22	2.909e-20	1.907e-18
WHRN	9	complement(114402078..114505509)	29.2484	4.89735	29.8023	1.622e-19	2.716e-17	2.225e-15
MCFD2	2	complement(46901870..46941855)	32.6169	4.83652	28.5718	6.538e-15	7.912e-13	8.969e-11
MTRNR2L3	20	complement(57358440..57359822)	37.6136	4.75621	27.0248	3.554e-06	0.000175	0.0487554
KIAA0040	1	complement(175156986..175193300)	14.5987	4.75447	26.9922	2.8e-08	1.875e-06	0.0003842
APC2	19	1446268..1473244	9.0638	4.71058	26.1835	3.749e-10	3.218e-08	5.143e-06
SLC43A2	17	complement(1569254..1630014)	64.2636	4.66234	25.3224	2.028e-49	1.072e-46	2.782e-45
FBXO46	19	complement(45710629..45730893)	51.2271	4.62244	24.6316	2.085e-15	2.617e-13	2.86e-11
GUK1	1	228139643..228148955	41.5986	4.60385	24.3162	1.19e-20	2.173e-18	1.632e-16
MICALL2	7	complement(1433639..1459497)	25.6996	4.5015	22.651	8.146e-13	8.893e-11	1.117e-08
PEX10	1	complement(2404802..2412622)	70.7195	4.40862	21.2387	1.464e-15	1.861e-13	2.008e-11
PKMYT1	16	complement(2972791..2980539)	77.1872	4.34772	20.3607	9.547e-20	1.653e-17	1.31e-15
HOXB3	17	complement(48548870..48590369)	8.00093	4.32712	20.0721	4.879e-21	9.247e-19	6.694e-17
FLYWCH1	16	2911873..2951208	10.2923	4.2525	19.0603	3.008e-08	1.988e-06	0.0004127
ZBTB48	1	6579967..6589280	64.8149	4.22487	18.6988	6.005e-20	1.058e-17	8.238e-16
RNLS	10	complement(88176458..88583860)	2.50991	4.16942	17.9937	2.017e-09	1.608e-07	2.767e-05
TJAP1	6	43477523..43506557	70.2053	4.13884	17.6163	2.635e-24	6.155e-22	3.615e-20
ABHD17A	19	complement(1876965..1885519)	580.491	4.11337	17.3081	4.293e-158	1.078e-154	5.889e-154
C21orf33	21	44133612..44145723	27.1663	4.06056	16.6859	1.637e-07	1.009e-05	0.002245
PLXNB1	3	complement(48403854..48430324)	9.50495	4.03079	16.3452	8.239e-13	8.899e-11	1.13e-08
RRM2B	8	complement(102204501..102239118)	74.4726	3.99727	15.9697	7.153e-36	3.124e-33	9.813e-32
CRLS1	20	6005938..6040053	81.0619	3.97559	15.7315	2.003e-35	8.382e-33	2.748e-31
THEM6	8	142727194..142736932	50.5205	3.87564	14.6786	2.69e-15	3.295e-13	3.69e-11
EDARADD	1	236394380..236484708	36.4001	3.79192	13.851	2.391e-12	2.554e-10	3.28e-08
FAM117B	2	202635178..202769757	65.579	3.72953	13.2648	6.193e-35	2.488e-32	8.495e-31
ZNF638	2	71276543..71435061	218.381	3.63137	12.3923	5.666e-110	6.323e-107	7.772e-106
KLK7	19	complement(50976479..50984064)	63.6202	3.57958	11.9553	1.052e-14	1.258e-12	1.443e-10
ANO8	19	complement(17323223..17334834)	11.462	3.57117	11.8859	7.347e-08	4.7e-06	0.001008
RGS3	9	113444729..113597743	16.4773	3.45514	10.9674	1.44e-25	3.708e-23	1.975e-21
DDX59	1	complement(200640807..200669998)	16.1766	3.44365	10.8803	2.532e-14	2.992e-12	3.474e-10
FZD8	10	complement(35638249..35641434)	19.9559	3.3571	10.2468	8.977e-08	5.706e-06	0.001231
EGFL6	X	13569575..13633575	64.169	3.24073	9.45275	4.989e-16	6.425e-14	6.844e-12
CASZ1	1	complement(10636602..10796676)	7.85577	3.18946	9.12272	1.805e-08	1.25e-06	0.0002476
TFAP4	16	complement(4257186..4273000)	60.338	3.07132	8.40544	1.494e-16	2.113e-14	2.049e-12
ATXN7L2	1	109483904..109492804	88.1167	3.04702	8.26506	9.105e-34	3.517e-31	1.249e-29
CSF1	1	109910506..109930994	32.8145	2.98552	7.92009	4.792e-16	6.251e-14	6.573e-12
HES7	17	complement(8120590..8126032)	16.7612	2.96006	7.78156	1.311e-06	7.155e-05	0.0179817
RIN3	14	92513773..92688994	12.2142	2.9215	7.57635	1.295e-07	8.131e-06	0.001777
VEGFC	4	complement(176683534..176792745)	26.3229	2.79503	6.94044	2.091e-06	0.0001066	0.0286844
CACNA1I	22	39570753..39689737	4.35295	2.78722	6.90299	2.079e-07	1.265e-05	0.002851
ERBB2	17	39688084..39728662	14.1949	2.78174	6.87683	2.169e-08	1.492e-06	0.0002975
APOA1	11	complement(116835751..116837950)	68.7035	2.68607	6.43558	3.886e-09	2.935e-07	5.331e-05
FOXK2	17	82519718..82604607	68.5431	2.67339	6.37927	8.343e-29	2.703e-26	1.144e-24
UVRAG	11	75814852..76144238	22.7063	2.57165	5.94488	3.738e-21	7.219e-19	5.127e-17
PHYH	10	complement(13277796..13300130)	41.6467	2.45349	5.47738	7.344e-08	4.7e-06	0.001007
NPW	16	2019520..2020755	159.29	2.38005	5.20555	3.932e-13	4.34e-11	5.395e-09
AXIN2	17	complement(65528563..65561622)	25.9191	2.32669	5.01652	2.18e-11	2.168e-09	2.991e-07
TMBIM1	2	complement(218274192..218292577)	22.1333	2.29524	4.90835	2.053e-07	1.257e-05	0.002816
IFT140	16	complement(1510427..1612108)	8.78881	2.25518	4.77395	1.383e-09	1.112e-07	1.898e-05
C7orf43	7	complement(100154420..100158721)	27.136	2.2318	4.69719	1.962e-06	0.0001032	0.0269161
MTRNR2L2	5	complement(80650000..80651035)	69.7389	2.2092	4.62419	1.432e-06	7.773e-05	0.0196401
HPF1	4	complement(169729468..169757954)	45.6013	2.205	4.61075	2.271e-09	1.796e-07	3.115e-05
TUBB3	16	89922009..89936097	254.998	2.20478	4.61006	1.072e-27	3.264e-25	1.471e-23
RPL17	18	complement(49488481..49492565)	161.521	1.83807	3.5753	6.12e-11	5.799e-09	8.395e-07
NDRG1	8	complement(133237171..133297587)	20.5951	1.8302	3.55587	8.841e-07	4.961e-05	0.0121279
NDE1	16	15643267..15726353	22.5935	1.82393	3.54043	7.547e-10	6.113e-08	1.035e-05
ESPN	1	6424776..6461367	10.8906	1.78724	3.45154	1.853e-06	9.798e-05	0.0254256
ARHGAP1	11	complement(46677075..46700665)	46.2628	1.76937	3.40905	2.626e-10	2.313e-08	3.602e-06
PHLDB1	11	118606296..118658038	18.2072	1.7688	3.4077	1.562e-10	1.389e-08	2.143e-06
AKR1B10	7	134527592..134541414	79.1033	1.76704	3.40355	2.652e-11	2.611e-09	3.638e-07
AKR1B15	7	134549097..134579841	41.5739	1.7436	3.34871	1.506e-06	8.133e-05	0.0206617
KLF3	4	38664050..38701508	64.1367	1.72739	3.31129	1.544e-16	2.153e-14	2.118e-12
WDR44	X	118345997..118449961	48.5883	1.72701	3.31041	9.361e-11	8.626e-09	1.284e-06
TAOK2	16	29973641..29992261	51.0473	1.70004	3.24909	5.534e-17	7.941e-15	7.592e-13
TMEM158	3	complement(45224464..45226322)	82.3932	1.69276	3.23275	1.642e-08	1.153e-06	0.0002253
ATP6V1F	7	128862803..128865849	350.193	1.69108	3.22899	3.714e-13	4.144e-11	5.094e-09
PLOD2	3	complement(146069436..146161495)	58.9792	1.66735	3.17631	8.081e-12	8.116e-10	1.109e-07
ERO1A	14	complement(52639915..52695931)	20.448	1.57133	2.97179	3.038e-06	0.000151	0.0416723
PAN3	13	28138079..28295338	32.5774	1.5537	2.93569	5.766e-11	5.516e-09	7.91e-07
NOL4L	20	complement(32443059..32585073)	21.0059	1.53433	2.89654	5.283e-09	3.93e-07	7.247e-05
SIPA1L3	19	37906823..38208372	37.3503	1.51067	2.84942	3.255e-13	3.673e-11	4.465e-09
SPP1	4	87975650..87983411	391.756	1.4588	2.74879	3.257e-20	5.841e-18	4.467e-16
MTSS1L	16	complement(70661204..70686207)	68.3187	1.37739	2.59798	6.101e-12	6.253e-10	8.369e-08
2024-09-02	2	241315187..241354027	356.859	1.31695	2.49139	7.125e-23	1.556e-20	9.774e-19
TXNRD1	12	104215779..104350307	104.064	1.28551	2.43769	4.881e-12	5.054e-10	6.696e-08
APBB1	11	complement(6395124..6419830)	37.0817	1.27618	2.42196	1.581e-06	8.402e-05	0.0216883
MTRNR2L8	11	complement(10507887..10509176)	143.379	1.24062	2.363	2.063e-06	0.0001061	0.0282936
ENO1	1	complement(8861000..8879092)	452.198	1.23005	2.34575	3.058e-18	4.726e-16	4.196e-14
EGLN1	1	complement(231363751..231425044)	32.9841	1.2184	2.32688	2.912e-07	1.741e-05	0.003995
ENO2	12	6914450..6923696	164.596	1.20707	2.30869	7.372e-10	6.02e-08	1.011e-05
SMC3	10	110567691..110604634	392.171	1.09311	2.13333	2.596e-15	3.22e-13	3.562e-11
NUDC	1	26911128..26946871	290.913	-1.03865	-2.05431	1.017e-07	6.427e-06	0.001396
TUBB2A	6	complement(3153666..3157549)	405.205	-1.10285	-2.14779	2.365e-08	1.605e-06	0.0003244
MBD3	19	complement(1576671..1592761)	320.53	-1.22937	-2.34464	2.757e-10	2.387e-08	3.782e-06
ANXA6	5	complement(151100706..151157882)	180.556	-1.27344	-2.41737	1.036e-08	7.539e-07	0.0001421
PRRX1	1	170662728..170739400	100.668	-1.29956	-2.46154	1.611e-07	9.99e-06	0.00221
P4HA3	11	complement(74259923..74311676)	105.52	-1.41143	-2.66	2.518e-06	0.0001271	0.0345477
FST	5	53480338..53487134	406.428	-1.41888	-2.67379	1.405e-17	2.075e-15	1.927e-13
DPYSL3	5	complement(147390808..147510056)	125.492	-1.44963	-2.73139	3.328e-12	3.482e-10	4.565e-08
CD63	12	complement(55725443..55729673)	199.135	-1.45982	-2.75074	2.831e-08	1.883e-06	0.0003883
ANKRD52	12	complement(56237807..56258391)	67.6176	-1.50361	-2.83552	3.141e-11	3.063e-09	4.308e-07
ACBD6	1	complement(180269663..180502967)	38.3429	-1.80954	-3.50531	5.461e-08	3.585e-06	0.0007491
COL1A2	7	94394561..94431232	34.1154	-2.07461	-4.21231	3.026e-06	0.000151	0.0415046
ID3	1	complement(23557930..23559794)	198.653	-2.16916	-4.49761	5.936e-08	3.872e-06	0.0008143
PARP12	7	complement(140023744..140063721)	44.6626	-2.1908	-4.56559	2.07e-06	0.0001061	0.0284014
SNX33	15	75649007..75658627	53.4251	-2.3906	-5.24376	2.217e-06	0.0001125	0.0304142
RAB34	17	complement(28714281..28718268)	846.827	-3.51488	-11.431	1.295e-41	6.196e-39	1.777e-37
TBR1	2	161416094..161425867	50.1226	-3.76121	-13.5593	2.65e-07	1.594e-05	0.003635
DDX24	14	complement(94050922..94081212)	364.723	-3.95566	-15.5158	3.054e-29	1.096e-26	4.19e-25
APLP1	19	35868445..35879797	282.814	-4.27382	-19.344	1.328e-19	2.261e-17	1.822e-15
PARP4	13	complement(24420930..24512993)	170.852	-4.56791	-23.7179	5.027e-26	1.365e-23	6.896e-22
MICAL2	11	12110576..12281017	582.618	-6.45726	-87.8678	8.081e-62	5.411e-59	1.109e-57
SLC39A7	6	33200826..33204437	1998.48	-6.68943	-103.209	2.423e-58	1.432e-55	3.324e-54

## Sheet: HRA vs. HC
Name	Chromosome	Region	Max group mean	Log2 fold change	Fold change	P-value	FDR p-value	Bonferroni	GeneID	HGNC	Biotype
LOC105370092	12	complement(132427420..132438782)	748.86	10.8394	1832.19	6.051e-41	6.412e-38	8.301e-37	https://www.ncbi.nlm.nih.gov/entrez/query.fcgi?db=gene&cmd=Retrieve&dopt=full_report&list_uids=105370092		protein_coding
LOC107984973	17	complement(4801159..4807644)	1390.88	9.39416	672.858	4.559e-13	7.432e-11	6.254e-09	https://www.ncbi.nlm.nih.gov/entrez/query.fcgi?db=gene&cmd=Retrieve&dopt=full_report&list_uids=107984973		protein_coding
TEAD3	6	complement(35473597..35497084)	846.904	8.74659	429.522	1.181e-49	1.669e-46	1.621e-45	https://www.ncbi.nlm.nih.gov/entrez/query.fcgi?db=gene&cmd=Retrieve&dopt=full_report&list_uids=7005	https://www.genenames.org/data/gene-symbol-report/#!/hgnc_id/HGNC:11716	protein_coding
TBC1D22A	22	46762617..47224975	704.328	7.28585	156.048	3.621e-232	3.07e-228	4.968e-228	https://www.ncbi.nlm.nih.gov/entrez/query.fcgi?db=gene&cmd=Retrieve&dopt=full_report&list_uids=25771	https://www.genenames.org/data/gene-symbol-report/#!/hgnc_id/HGNC:1309	protein_coding
ZDHHC22	14	complement(77131270..77146265)	31.6787	5.96191	62.3323	2.502e-16	4.932e-14	3.432e-12	https://www.ncbi.nlm.nih.gov/entrez/query.fcgi?db=gene&cmd=Retrieve&dopt=full_report&list_uids=283576	https://www.genenames.org/data/gene-symbol-report/#!/hgnc_id/HGNC:20106	protein_coding
SYT5	19	complement(55173095..55180441)	28.7805	5.29674	39.3077	1.509e-07	1.031e-05	0.00207	https://www.ncbi.nlm.nih.gov/entrez/query.fcgi?db=gene&cmd=Retrieve&dopt=full_report&list_uids=6861	https://www.genenames.org/data/gene-symbol-report/#!/hgnc_id/HGNC:11513	protein_coding
C1orf167	1	11762188..11789585	12.7724	4.52623	23.0426	1.647e-07	1.108e-05	0.002259	https://www.ncbi.nlm.nih.gov/entrez/query.fcgi?db=gene&cmd=Retrieve&dopt=full_report&list_uids=284498	https://www.genenames.org/data/gene-symbol-report/#!/hgnc_id/HGNC:25262	protein_coding
TFAP4	16	complement(4257186..4273000)	146.402	4.21337	18.5503	2.464e-34	1.393e-31	3.38e-30	https://www.ncbi.nlm.nih.gov/entrez/query.fcgi?db=gene&cmd=Retrieve&dopt=full_report&list_uids=7023	https://www.genenames.org/data/gene-symbol-report/#!/hgnc_id/HGNC:11745	protein_coding
TRAF4	17	28744003..28750958	103.033	4.16676	17.9605	1.012e-41	1.225e-38	1.388e-37	https://www.ncbi.nlm.nih.gov/entrez/query.fcgi?db=gene&cmd=Retrieve&dopt=full_report&list_uids=9618	https://www.genenames.org/data/gene-symbol-report/#!/hgnc_id/HGNC:12034	protein_coding
SRXN1	20	complement(646615..653370)	28.4868	3.70825	13.0706	1.708e-08	1.478e-06	0.0002343	https://www.ncbi.nlm.nih.gov/entrez/query.fcgi?db=gene&cmd=Retrieve&dopt=full_report&list_uids=140809	https://www.genenames.org/data/gene-symbol-report/#!/hgnc_id/HGNC:16132	protein_coding
OSBPL3	7	complement(24796537..24980218)	97.2176	3.68004	12.8174	3.351e-55	5.682e-52	4.598e-51	https://www.ncbi.nlm.nih.gov/entrez/query.fcgi?db=gene&cmd=Retrieve&dopt=full_report&list_uids=26031	https://www.genenames.org/data/gene-symbol-report/#!/hgnc_id/HGNC:16370	protein_coding
HSPA1A	6	31815514..31817942	167.437	3.61301	12.2356	5.758e-34	3.051e-31	7.899e-30	https://www.ncbi.nlm.nih.gov/entrez/query.fcgi?db=gene&cmd=Retrieve&dopt=full_report&list_uids=3303	https://www.genenames.org/data/gene-symbol-report/#!/hgnc_id/HGNC:5232	protein_coding
EDARADD	1	236394380..236484708	28.6591	3.3122	9.9328	3.575e-09	3.484e-07	4.905e-05	https://www.ncbi.nlm.nih.gov/entrez/query.fcgi?db=gene&cmd=Retrieve&dopt=full_report&list_uids=128178	https://www.genenames.org/data/gene-symbol-report/#!/hgnc_id/HGNC:14341	protein_coding
ADM	11	10304980..10307402	38.2675	3.15828	8.92766	7.916e-07	4.415e-05	0.0108588	https://www.ncbi.nlm.nih.gov/entrez/query.fcgi?db=gene&cmd=Retrieve&dopt=full_report&list_uids=133	https://www.genenames.org/data/gene-symbol-report/#!/hgnc_id/HGNC:259	protein_coding
GIGYF1	7	complement(100679507..100694282)	16.2581	2.87289	7.32531	1.389e-10	1.731e-08	1.905e-06	https://www.ncbi.nlm.nih.gov/entrez/query.fcgi?db=gene&cmd=Retrieve&dopt=full_report&list_uids=64599	https://www.genenames.org/data/gene-symbol-report/#!/hgnc_id/HGNC:9126	protein_coding
MTRNR2L9	6	61574103..61574629	139.763	2.79919	6.96048	1.847e-07	1.223e-05	0.002534	https://www.ncbi.nlm.nih.gov/entrez/query.fcgi?db=gene&cmd=Retrieve&dopt=full_report&list_uids=100463487	https://www.genenames.org/data/gene-symbol-report/#!/hgnc_id/HGNC:37166	protein_coding
SLC43A2	17	complement(1569254..1630014)	18.4105	2.72475	6.61044	3.007e-14	5.201e-12	4.124e-10	https://www.ncbi.nlm.nih.gov/entrez/query.fcgi?db=gene&cmd=Retrieve&dopt=full_report&list_uids=124935	https://www.genenames.org/data/gene-symbol-report/#!/hgnc_id/HGNC:23087	protein_coding
ATP6V1F	7	128862803..128865849	721.224	2.59722	6.0512	7.467e-35	4.521e-32	1.024e-30	https://www.ncbi.nlm.nih.gov/entrez/query.fcgi?db=gene&cmd=Retrieve&dopt=full_report&list_uids=9296	https://www.genenames.org/data/gene-symbol-report/#!/hgnc_id/HGNC:16832	protein_coding
NAB2	12	57088894..57095476	250.427	2.29922	4.9219	6.956e-33	3.469e-30	9.542e-29	https://www.ncbi.nlm.nih.gov/entrez/query.fcgi?db=gene&cmd=Retrieve&dopt=full_report&list_uids=4665	https://www.genenames.org/data/gene-symbol-report/#!/hgnc_id/HGNC:7627	protein_coding
SBNO2	19	complement(1107634..1174283)	16.9206	2.25498	4.77328	4.028e-07	2.355e-05	0.005525	https://www.ncbi.nlm.nih.gov/entrez/query.fcgi?db=gene&cmd=Retrieve&dopt=full_report&list_uids=22904	https://www.genenames.org/data/gene-symbol-report/#!/hgnc_id/HGNC:29158	protein_coding
AKR1B15	7	134549097..134579841	63.1791	2.21064	4.62882	7.566e-11	9.867e-09	1.038e-06	https://www.ncbi.nlm.nih.gov/entrez/query.fcgi?db=gene&cmd=Retrieve&dopt=full_report&list_uids=441282	https://www.genenames.org/data/gene-symbol-report/#!/hgnc_id/HGNC:37281	protein_coding
ARRDC3	5	complement(91368724..91383359)	62.1382	2.1619	4.47505	7.149e-16	1.347e-13	9.807e-12	https://www.ncbi.nlm.nih.gov/entrez/query.fcgi?db=gene&cmd=Retrieve&dopt=full_report&list_uids=57561	https://www.genenames.org/data/gene-symbol-report/#!/hgnc_id/HGNC:29263	protein_coding
CCNG2	4	77157204..77170060	15.6319	2.14888	4.43482	3.556e-07	2.153e-05	0.004877	https://www.ncbi.nlm.nih.gov/entrez/query.fcgi?db=gene&cmd=Retrieve&dopt=full_report&list_uids=901	https://www.genenames.org/data/gene-symbol-report/#!/hgnc_id/HGNC:1593	protein_coding
BHLHE40	3	4979412..4985181	252.182	2.1233	4.35691	1.16e-31	5.462e-29	1.591e-27	https://www.ncbi.nlm.nih.gov/entrez/query.fcgi?db=gene&cmd=Retrieve&dopt=full_report&list_uids=8553	https://www.genenames.org/data/gene-symbol-report/#!/hgnc_id/HGNC:1046	protein_coding
ANKHD1	5	140401814..140539856	9.84186	2.05809	4.16434	2.454e-06	0.0001195	0.0336598	https://www.ncbi.nlm.nih.gov/entrez/query.fcgi?db=gene&cmd=Retrieve&dopt=full_report&list_uids=54882	https://www.genenames.org/data/gene-symbol-report/#!/hgnc_id/HGNC:24714	protein_coding
ESPN	1	6424776..6461367	13.8964	2.0025	4.00694	3.644e-08	2.834e-06	0.0004999	https://www.ncbi.nlm.nih.gov/entrez/query.fcgi?db=gene&cmd=Retrieve&dopt=full_report&list_uids=83715	https://www.genenames.org/data/gene-symbol-report/#!/hgnc_id/HGNC:13281	protein_coding
VEGFA	6	43770209..43786487	122.875	1.98662	3.96308	3.098e-21	9.38e-19	4.25e-17	https://www.ncbi.nlm.nih.gov/entrez/query.fcgi?db=gene&cmd=Retrieve&dopt=full_report&list_uids=7422	https://www.genenames.org/data/gene-symbol-report/#!/hgnc_id/HGNC:12680	protein_coding
NDRG1	8	complement(133237171..133297587)	24.1639	1.92465	3.79645	1.663e-07	1.11e-05	0.002281	https://www.ncbi.nlm.nih.gov/entrez/query.fcgi?db=gene&cmd=Retrieve&dopt=full_report&list_uids=10397	https://www.genenames.org/data/gene-symbol-report/#!/hgnc_id/HGNC:7679	protein_coding
TXNRD1	12	104215779..104350307	168.803	1.84756	3.59892	4.912e-26	1.735e-23	6.738e-22	https://www.ncbi.nlm.nih.gov/entrez/query.fcgi?db=gene&cmd=Retrieve&dopt=full_report&list_uids=7296	https://www.genenames.org/data/gene-symbol-report/#!/hgnc_id/HGNC:12437	protein_coding
NR1D1	17	complement(40092784..40100725)	99.2452	1.84627	3.59569	1.745e-13	2.9e-11	2.393e-09	https://www.ncbi.nlm.nih.gov/entrez/query.fcgi?db=gene&cmd=Retrieve&dopt=full_report&list_uids=9572	https://www.genenames.org/data/gene-symbol-report/#!/hgnc_id/HGNC:7962	protein_coding
CHMP2A	19	complement(58551566..58555624)	596.241	1.84358	3.58898	2.127e-29	9.014e-27	2.917e-25	https://www.ncbi.nlm.nih.gov/entrez/query.fcgi?db=gene&cmd=Retrieve&dopt=full_report&list_uids=27243	https://www.genenames.org/data/gene-symbol-report/#!/hgnc_id/HGNC:30216	protein_coding
ERO1A	14	complement(52639915..52695931)	26.7253	1.8213	3.53398	1.968e-08	1.652e-06	0.00027	https://www.ncbi.nlm.nih.gov/entrez/query.fcgi?db=gene&cmd=Retrieve&dopt=full_report&list_uids=30001	https://www.genenames.org/data/gene-symbol-report/#!/hgnc_id/HGNC:13280	protein_coding
HK2	2	74832655..74893354	25.5081	1.78402	3.44384	1.306e-09	1.367e-07	1.792e-05	https://www.ncbi.nlm.nih.gov/entrez/query.fcgi?db=gene&cmd=Retrieve&dopt=full_report&list_uids=3099	https://www.genenames.org/data/gene-symbol-report/#!/hgnc_id/HGNC:4923	protein_coding
UBC	12	complement(124911645..124915041)	115.212	1.77589	3.4245	1.604e-13	2.719e-11	2.2e-09	https://www.ncbi.nlm.nih.gov/entrez/query.fcgi?db=gene&cmd=Retrieve&dopt=full_report&list_uids=7316	https://www.genenames.org/data/gene-symbol-report/#!/hgnc_id/HGNC:12468	protein_coding
AKR1B10	7	134527592..134541414	82.8515	1.6982	3.24495	2.435e-10	2.907e-08	3.34e-06	https://www.ncbi.nlm.nih.gov/entrez/query.fcgi?db=gene&cmd=Retrieve&dopt=full_report&list_uids=57016	https://www.genenames.org/data/gene-symbol-report/#!/hgnc_id/HGNC:382	protein_coding
AMPD3	11	10450321..10507579	35.0854	1.62621	3.087	4.654e-09	4.433e-07	6.384e-05	https://www.ncbi.nlm.nih.gov/entrez/query.fcgi?db=gene&cmd=Retrieve&dopt=full_report&list_uids=272	https://www.genenames.org/data/gene-symbol-report/#!/hgnc_id/HGNC:470	protein_coding
LOC728026	9	complement(94347222..94348219)	125.143	1.58354	2.99705	2.548e-06	0.000122	0.0349526	https://www.ncbi.nlm.nih.gov/entrez/query.fcgi?db=gene&cmd=Retrieve&dopt=full_report&list_uids=728026		protein_coding
BAG3	10	119651347..119677819	90.1212	1.57496	2.97928	1.01e-09	1.084e-07	1.386e-05	https://www.ncbi.nlm.nih.gov/entrez/query.fcgi?db=gene&cmd=Retrieve&dopt=full_report&list_uids=9531	https://www.genenames.org/data/gene-symbol-report/#!/hgnc_id/HGNC:939	protein_coding
JMY	5	79236102..79327215	15.4349	1.5454	2.91885	1.136e-06	6.057e-05	0.0155856	https://www.ncbi.nlm.nih.gov/entrez/query.fcgi?db=gene&cmd=Retrieve&dopt=full_report&list_uids=133746	https://www.genenames.org/data/gene-symbol-report/#!/hgnc_id/HGNC:28916	protein_coding
ATP2B4	1	203626787..203744081	20.4637	1.48406	2.79736	1.422e-07	9.882e-06	0.001951	https://www.ncbi.nlm.nih.gov/entrez/query.fcgi?db=gene&cmd=Retrieve&dopt=full_report&list_uids=493	https://www.genenames.org/data/gene-symbol-report/#!/hgnc_id/HGNC:817	protein_coding
AHNAK	11	complement(62433542..62546860)	433.881	1.48099	2.7914	7.163e-35	4.521e-32	9.826e-31	https://www.ncbi.nlm.nih.gov/entrez/query.fcgi?db=gene&cmd=Retrieve&dopt=full_report&list_uids=79026	https://www.genenames.org/data/gene-symbol-report/#!/hgnc_id/HGNC:347	protein_coding
POLR1D	13	27620743..27667422	70.479	1.43887	2.71108	3.962e-09	3.817e-07	5.436e-05	https://www.ncbi.nlm.nih.gov/entrez/query.fcgi?db=gene&cmd=Retrieve&dopt=full_report&list_uids=51082	https://www.genenames.org/data/gene-symbol-report/#!/hgnc_id/HGNC:20422	protein_coding
AKR1B1	7	complement(134442352..134459136)	133.339	1.43318	2.70041	2.11e-07	1.387e-05	0.002895	https://www.ncbi.nlm.nih.gov/entrez/query.fcgi?db=gene&cmd=Retrieve&dopt=full_report&list_uids=231	https://www.genenames.org/data/gene-symbol-report/#!/hgnc_id/HGNC:381	protein_coding
FOXK2	17	82519718..82604607	31.5063	1.41749	2.6712	4.844e-07	2.793e-05	0.006645	https://www.ncbi.nlm.nih.gov/entrez/query.fcgi?db=gene&cmd=Retrieve&dopt=full_report&list_uids=3607	https://www.genenames.org/data/gene-symbol-report/#!/hgnc_id/HGNC:6036	protein_coding
RPL17	18	complement(49488481..49492565)	132.171	1.41358	2.66398	2.545e-06	0.000122	0.0349139	https://www.ncbi.nlm.nih.gov/entrez/query.fcgi?db=gene&cmd=Retrieve&dopt=full_report&list_uids=6139	https://www.genenames.org/data/gene-symbol-report/#!/hgnc_id/HGNC:10307	protein_coding
PLOD2	3	complement(146069436..146161495)	54.0868	1.40699	2.65183	2.987e-08	2.345e-06	0.0004098	https://www.ncbi.nlm.nih.gov/entrez/query.fcgi?db=gene&cmd=Retrieve&dopt=full_report&list_uids=5352	https://www.genenames.org/data/gene-symbol-report/#!/hgnc_id/HGNC:9082	protein_coding
HELZ	17	complement(67070438..67245989)	12.2085	1.39153	2.62356	8.682e-07	4.81e-05	0.0119099	https://www.ncbi.nlm.nih.gov/entrez/query.fcgi?db=gene&cmd=Retrieve&dopt=full_report&list_uids=9931	https://www.genenames.org/data/gene-symbol-report/#!/hgnc_id/HGNC:16878	protein_coding
MGEA5	10	complement(101784443..101818709)	159.574	1.38158	2.60553	1.476e-17	3.381e-15	2.024e-13	https://www.ncbi.nlm.nih.gov/entrez/query.fcgi?db=gene&cmd=Retrieve&dopt=full_report&list_uids=10724	https://www.genenames.org/data/gene-symbol-report/#!/hgnc_id/HGNC:7056	protein_coding
ENO2	12	6914450..6923696	202.214	1.36832	2.58171	1.09e-12	1.651e-10	1.496e-08	https://www.ncbi.nlm.nih.gov/entrez/query.fcgi?db=gene&cmd=Retrieve&dopt=full_report&list_uids=2026	https://www.genenames.org/data/gene-symbol-report/#!/hgnc_id/HGNC:3353	protein_coding
IRF2BP2	1	complement(234604269..234609525)	47.3868	1.29948	2.46141	3.446e-07	2.132e-05	0.004727	https://www.ncbi.nlm.nih.gov/entrez/query.fcgi?db=gene&cmd=Retrieve&dopt=full_report&list_uids=359948	https://www.genenames.org/data/gene-symbol-report/#!/hgnc_id/HGNC:21729	protein_coding
KALRN	3	124033341..124726325	6.73653	1.25625	2.38875	2.747e-08	2.176e-06	0.0003769	https://www.ncbi.nlm.nih.gov/entrez/query.fcgi?db=gene&cmd=Retrieve&dopt=full_report&list_uids=8997	https://www.genenames.org/data/gene-symbol-report/#!/hgnc_id/HGNC:4814	protein_coding
YPEL5	2	30146568..30160533	62.0583	1.24846	2.37588	9.711e-07	5.277e-05	0.0133219	https://www.ncbi.nlm.nih.gov/entrez/query.fcgi?db=gene&cmd=Retrieve&dopt=full_report&list_uids=51646	https://www.genenames.org/data/gene-symbol-report/#!/hgnc_id/HGNC:18329	protein_coding
CYR61	1	85580761..85583967	182.794	1.22557	2.33847	8.198e-10	9.085e-08	1.125e-05	https://www.ncbi.nlm.nih.gov/entrez/query.fcgi?db=gene&cmd=Retrieve&dopt=full_report&list_uids=3491	https://www.genenames.org/data/gene-symbol-report/#!/hgnc_id/HGNC:2654	protein_coding
ENO1	1	complement(8861000..8879092)	490.252	1.21107	2.31509	1.173e-17	2.842e-15	1.61e-13	https://www.ncbi.nlm.nih.gov/entrez/query.fcgi?db=gene&cmd=Retrieve&dopt=full_report&list_uids=2023	https://www.genenames.org/data/gene-symbol-report/#!/hgnc_id/HGNC:3350	protein_coding
MAST4	5	66596348..67169595	8.3554	1.20639	2.30759	3.547e-07	2.153e-05	0.004866	https://www.ncbi.nlm.nih.gov/entrez/query.fcgi?db=gene&cmd=Retrieve&dopt=full_report&list_uids=375449	https://www.genenames.org/data/gene-symbol-report/#!/hgnc_id/HGNC:19037	protein_coding
PIEZO1	16	complement(88715338..88785220)	28.9003	1.19613	2.29124	1.209e-06	6.326e-05	0.0165853	https://www.ncbi.nlm.nih.gov/entrez/query.fcgi?db=gene&cmd=Retrieve&dopt=full_report&list_uids=9780	https://www.genenames.org/data/gene-symbol-report/#!/hgnc_id/HGNC:28993	protein_coding
MDM2	12	68808149..68845544	44.9946	1.18566	2.27467	1.967e-08	1.652e-06	0.0002698	https://www.ncbi.nlm.nih.gov/entrez/query.fcgi?db=gene&cmd=Retrieve&dopt=full_report&list_uids=4193	https://www.genenames.org/data/gene-symbol-report/#!/hgnc_id/HGNC:6973	protein_coding
ZC3H13	13	complement(45954469..46052785)	25.323	1.15199	2.2222	1.435e-06	7.33e-05	0.0196912	https://www.ncbi.nlm.nih.gov/entrez/query.fcgi?db=gene&cmd=Retrieve&dopt=full_report&list_uids=23091	https://www.genenames.org/data/gene-symbol-report/#!/hgnc_id/HGNC:20368	protein_coding
RPL24	3	complement(101681090..101686719)	4854.87	1.15004	2.2192	1.275e-18	3.179e-16	1.749e-14	https://www.ncbi.nlm.nih.gov/entrez/query.fcgi?db=gene&cmd=Retrieve&dopt=full_report&list_uids=6152	https://www.genenames.org/data/gene-symbol-report/#!/hgnc_id/HGNC:10325	protein_coding
TKT	3	complement(53224707..53256114)	290.944	1.132	2.19162	6.684e-13	1.049e-10	9.169e-09	https://www.ncbi.nlm.nih.gov/entrez/query.fcgi?db=gene&cmd=Retrieve&dopt=full_report&list_uids=7086	https://www.genenames.org/data/gene-symbol-report/#!/hgnc_id/HGNC:11834	protein_coding
ALDOA	16	30053090..30070420	652.488	1.12225	2.17686	3.307e-17	7.188e-15	4.537e-13	https://www.ncbi.nlm.nih.gov/entrez/query.fcgi?db=gene&cmd=Retrieve&dopt=full_report&list_uids=226	https://www.genenames.org/data/gene-symbol-report/#!/hgnc_id/HGNC:414	protein_coding
RPL18	19	complement(48615327..48619418)	685.968	1.11797	2.17042	2.102e-10	2.546e-08	2.884e-06	https://www.ncbi.nlm.nih.gov/entrez/query.fcgi?db=gene&cmd=Retrieve&dopt=full_report&list_uids=6141	https://www.genenames.org/data/gene-symbol-report/#!/hgnc_id/HGNC:10310	protein_coding
NUCB1	19	48900050..48923283	172.135	1.11618	2.16772	2.618e-09	2.611e-07	3.591e-05	https://www.ncbi.nlm.nih.gov/entrez/query.fcgi?db=gene&cmd=Retrieve&dopt=full_report&list_uids=4924	https://www.genenames.org/data/gene-symbol-report/#!/hgnc_id/HGNC:8043	protein_coding
PLK2	5	complement(58453982..58460139)	117.312	1.10479	2.15068	2.352e-07	1.499e-05	0.003226	https://www.ncbi.nlm.nih.gov/entrez/query.fcgi?db=gene&cmd=Retrieve&dopt=full_report&list_uids=10769	https://www.genenames.org/data/gene-symbol-report/#!/hgnc_id/HGNC:19699	protein_coding
EMSY	11	76444928..76552901	67.9108	1.09246	2.13237	5.249e-09	4.837e-07	7.201e-05	https://www.ncbi.nlm.nih.gov/entrez/query.fcgi?db=gene&cmd=Retrieve&dopt=full_report&list_uids=56946	https://www.genenames.org/data/gene-symbol-report/#!/hgnc_id/HGNC:18071	protein_coding
KLF6	10	complement(3775996..3785281)	70.7521	1.09086	2.13001	3.521e-07	2.153e-05	0.00483	https://www.ncbi.nlm.nih.gov/entrez/query.fcgi?db=gene&cmd=Retrieve&dopt=full_report&list_uids=1316	https://www.genenames.org/data/gene-symbol-report/#!/hgnc_id/HGNC:2235	protein_coding
PGK1	X	78104169..78126827	1682.48	1.0679	2.09638	1.396e-17	3.286e-15	1.914e-13	https://www.ncbi.nlm.nih.gov/entrez/query.fcgi?db=gene&cmd=Retrieve&dopt=full_report&list_uids=5230	https://www.genenames.org/data/gene-symbol-report/#!/hgnc_id/HGNC:8896	protein_coding
PIR	X	complement(15384799..15493588)	227.425	1.05662	2.08005	3.738e-07	2.216e-05	0.005127	https://www.ncbi.nlm.nih.gov/entrez/query.fcgi?db=gene&cmd=Retrieve&dopt=full_report&list_uids=8544	https://www.genenames.org/data/gene-symbol-report/#!/hgnc_id/HGNC:30048	protein_coding
ABHD17A	19	complement(1876965..1885519)	76.0195	1.04565	2.0643	4.243e-08	3.24e-06	0.000582	https://www.ncbi.nlm.nih.gov/entrez/query.fcgi?db=gene&cmd=Retrieve&dopt=full_report&list_uids=81926	https://www.genenames.org/data/gene-symbol-report/#!/hgnc_id/HGNC:28756	protein_coding
KMT2C	7	complement(152134925..152436642)	18.3711	1.04513	2.06356	1.135e-06	6.057e-05	0.0155764	https://www.ncbi.nlm.nih.gov/entrez/query.fcgi?db=gene&cmd=Retrieve&dopt=full_report&list_uids=58508	https://www.genenames.org/data/gene-symbol-report/#!/hgnc_id/HGNC:13726	protein_coding
DDX46	5	134758734..134831138	77.8572	1.04449	2.06264	2.377e-08	1.919e-06	0.0003261	https://www.ncbi.nlm.nih.gov/entrez/query.fcgi?db=gene&cmd=Retrieve&dopt=full_report&list_uids=9879	https://www.genenames.org/data/gene-symbol-report/#!/hgnc_id/HGNC:18681	protein_coding
PRRC2C	1	171485496..171593511	100.019	1.03704	2.05201	7.827e-12	1.144e-09	1.074e-07	https://www.ncbi.nlm.nih.gov/entrez/query.fcgi?db=gene&cmd=Retrieve&dopt=full_report&list_uids=23215	https://www.genenames.org/data/gene-symbol-report/#!/hgnc_id/HGNC:24903	protein_coding
ITPR3	6	33621333..33696574	45.1737	1.02077	2.02899	2.334e-07	1.499e-05	0.003202	https://www.ncbi.nlm.nih.gov/entrez/query.fcgi?db=gene&cmd=Retrieve&dopt=full_report&list_uids=3710	https://www.genenames.org/data/gene-symbol-report/#!/hgnc_id/HGNC:6182	protein_coding
LAMC1	1	183023460..183145592	39.3753	1.01315	2.01831	3.11e-06	0.0001465	0.0426611	https://www.ncbi.nlm.nih.gov/entrez/query.fcgi?db=gene&cmd=Retrieve&dopt=full_report&list_uids=3915	https://www.genenames.org/data/gene-symbol-report/#!/hgnc_id/HGNC:6492	protein_coding
TPI1	12	6867420..6870946	301.949	1.00912	2.01268	1.644e-08	1.436e-06	0.0002255	https://www.ncbi.nlm.nih.gov/entrez/query.fcgi?db=gene&cmd=Retrieve&dopt=full_report&list_uids=7167	https://www.genenames.org/data/gene-symbol-report/#!/hgnc_id/HGNC:12009	protein_coding
ZNF106	15	complement(42412437..42491197)	28.9475	1.00819	2.01138	2.275e-06	0.0001121	0.0312048	https://www.ncbi.nlm.nih.gov/entrez/query.fcgi?db=gene&cmd=Retrieve&dopt=full_report&list_uids=64397	https://www.genenames.org/data/gene-symbol-report/#!/hgnc_id/HGNC:12886	protein_coding
SET	9	128683432..128696396	132.064	-1.01383	-2.01926	1.326e-06	6.898e-05	0.0181955	https://www.ncbi.nlm.nih.gov/entrez/query.fcgi?db=gene&cmd=Retrieve&dopt=full_report&list_uids=6418	https://www.genenames.org/data/gene-symbol-report/#!/hgnc_id/HGNC:10760	protein_coding
TCF4	18	complement(55222331..55635993)	38.2809	-1.0682	-2.09681	1.374e-06	7.057e-05	0.0188433	https://www.ncbi.nlm.nih.gov/entrez/query.fcgi?db=gene&cmd=Retrieve&dopt=full_report&list_uids=6925	https://www.genenames.org/data/gene-symbol-report/#!/hgnc_id/HGNC:11634	protein_coding
BRINP1	9	complement(119166630..119369461)	136.46	-1.13917	-2.20255	1.7e-06	8.576e-05	0.0233141	https://www.ncbi.nlm.nih.gov/entrez/query.fcgi?db=gene&cmd=Retrieve&dopt=full_report&list_uids=1620	https://www.genenames.org/data/gene-symbol-report/#!/hgnc_id/HGNC:2687	protein_coding
SFPQ	1	complement(35176378..35193161)	111.246	-1.16618	-2.24417	9.599e-11	1.214e-08	1.317e-06	https://www.ncbi.nlm.nih.gov/entrez/query.fcgi?db=gene&cmd=Retrieve&dopt=full_report&list_uids=6421	https://www.genenames.org/data/gene-symbol-report/#!/hgnc_id/HGNC:10774	protein_coding
2024-09-02	2	241315187..241354027	180.01	-1.2051	-2.30554	9.92e-12	1.425e-09	1.361e-07	https://www.ncbi.nlm.nih.gov/entrez/query.fcgi?db=gene&cmd=Retrieve&dopt=full_report&list_uids=4735	https://www.genenames.org/data/gene-symbol-report/#!/hgnc_id/HGNC:7729	protein_coding
PENK	8	complement(56440954..56446734)	1528.32	-1.25109	-2.3802	1.404e-16	2.833e-14	1.926e-12	https://www.ncbi.nlm.nih.gov/entrez/query.fcgi?db=gene&cmd=Retrieve&dopt=full_report&list_uids=5179	https://www.genenames.org/data/gene-symbol-report/#!/hgnc_id/HGNC:8831	protein_coding
SRSF6	20	43457864..43463605	106.097	-1.25267	-2.38283	1.576e-07	1.069e-05	0.002162	https://www.ncbi.nlm.nih.gov/entrez/query.fcgi?db=gene&cmd=Retrieve&dopt=full_report&list_uids=6431	https://www.genenames.org/data/gene-symbol-report/#!/hgnc_id/HGNC:10788	protein_coding
ANXA6	5	complement(151100706..151157882)	180.556	-1.26109	-2.39677	1.437e-08	1.282e-06	0.0001971	https://www.ncbi.nlm.nih.gov/entrez/query.fcgi?db=gene&cmd=Retrieve&dopt=full_report&list_uids=309	https://www.genenames.org/data/gene-symbol-report/#!/hgnc_id/HGNC:544	protein_coding
IL6ST	5	complement(55935095..55994993)	45.9532	-1.32311	-2.50205	5.776e-08	4.295e-06	0.0007923	https://www.ncbi.nlm.nih.gov/entrez/query.fcgi?db=gene&cmd=Retrieve&dopt=full_report&list_uids=3572	https://www.genenames.org/data/gene-symbol-report/#!/hgnc_id/HGNC:6021	protein_coding
MBD3	19	complement(1576671..1592761)	320.53	-1.32851	-2.51143	2.625e-11	3.648e-09	3.601e-07	https://www.ncbi.nlm.nih.gov/entrez/query.fcgi?db=gene&cmd=Retrieve&dopt=full_report&list_uids=53615	https://www.genenames.org/data/gene-symbol-report/#!/hgnc_id/HGNC:6918	protein_coding
DPYSL3	5	complement(147390808..147510056)	125.492	-1.47569	-2.78117	2.09e-12	3.108e-10	2.867e-08	https://www.ncbi.nlm.nih.gov/entrez/query.fcgi?db=gene&cmd=Retrieve&dopt=full_report&list_uids=1809	https://www.genenames.org/data/gene-symbol-report/#!/hgnc_id/HGNC:3015	protein_coding
P4HA3	11	complement(74259923..74311676)	105.52	-1.49861	-2.8257	1.144e-06	6.059e-05	0.0156873	https://www.ncbi.nlm.nih.gov/entrez/query.fcgi?db=gene&cmd=Retrieve&dopt=full_report&list_uids=283208	https://www.genenames.org/data/gene-symbol-report/#!/hgnc_id/HGNC:30135	protein_coding
CD63	12	complement(55725443..55729673)	199.135	-1.59542	-3.02182	5.212e-09	4.837e-07	7.15e-05	https://www.ncbi.nlm.nih.gov/entrez/query.fcgi?db=gene&cmd=Retrieve&dopt=full_report&list_uids=967	https://www.genenames.org/data/gene-symbol-report/#!/hgnc_id/HGNC:1692	protein_coding
NUDC	1	26911128..26946871	290.913	-1.59556	-3.02211	4.719e-13	7.548e-11	6.474e-09	https://www.ncbi.nlm.nih.gov/entrez/query.fcgi?db=gene&cmd=Retrieve&dopt=full_report&list_uids=10726	https://www.genenames.org/data/gene-symbol-report/#!/hgnc_id/HGNC:8045	protein_coding
MAT2A	2	85538978..85545280	194.285	-1.61459	-3.06225	1.259e-11	1.779e-09	1.728e-07	https://www.ncbi.nlm.nih.gov/entrez/query.fcgi?db=gene&cmd=Retrieve&dopt=full_report&list_uids=4144	https://www.genenames.org/data/gene-symbol-report/#!/hgnc_id/HGNC:6904	protein_coding
SOX2	3	181711924..181714436	576.06	-1.68289	-3.21071	2.396e-21	7.522e-19	3.286e-17	https://www.ncbi.nlm.nih.gov/entrez/query.fcgi?db=gene&cmd=Retrieve&dopt=full_report&list_uids=6657	https://www.genenames.org/data/gene-symbol-report/#!/hgnc_id/HGNC:11195	protein_coding
CYP51A1	7	complement(92112149..92134745)	87.0052	-1.75999	-3.38697	1.284e-07	9.072e-06	0.001762	https://www.ncbi.nlm.nih.gov/entrez/query.fcgi?db=gene&cmd=Retrieve&dopt=full_report&list_uids=1595	https://www.genenames.org/data/gene-symbol-report/#!/hgnc_id/HGNC:2649	protein_coding
FST	5	53480338..53487134	406.428	-1.98194	-3.95025	7.066e-27	2.723e-24	9.693e-23	https://www.ncbi.nlm.nih.gov/entrez/query.fcgi?db=gene&cmd=Retrieve&dopt=full_report&list_uids=10468	https://www.genenames.org/data/gene-symbol-report/#!/hgnc_id/HGNC:3971	protein_coding
ANKRD52	12	complement(56237807..56258391)	67.6176	-2.0051	-4.01418	6.272e-15	1.131e-12	8.604e-11	https://www.ncbi.nlm.nih.gov/entrez/query.fcgi?db=gene&cmd=Retrieve&dopt=full_report&list_uids=283373	https://www.genenames.org/data/gene-symbol-report/#!/hgnc_id/HGNC:26614	protein_coding
COL3A1	2	188974373..189012746	71.1816	-2.14841	-4.4334	3.512e-11	4.725e-09	4.817e-07	https://www.ncbi.nlm.nih.gov/entrez/query.fcgi?db=gene&cmd=Retrieve&dopt=full_report&list_uids=1281	https://www.genenames.org/data/gene-symbol-report/#!/hgnc_id/HGNC:2201	protein_coding
HEXIM1	17	45147317..45152101	44.2186	-2.38451	-5.22168	2.173e-07	1.417e-05	0.002981	https://www.ncbi.nlm.nih.gov/entrez/query.fcgi?db=gene&cmd=Retrieve&dopt=full_report&list_uids=10614	https://www.genenames.org/data/gene-symbol-report/#!/hgnc_id/HGNC:24953	protein_coding
SNX33	15	75649007..75658627	53.4251	-2.54803	-5.84836	1.729e-06	8.672e-05	0.023717	https://www.ncbi.nlm.nih.gov/entrez/query.fcgi?db=gene&cmd=Retrieve&dopt=full_report&list_uids=257364	https://www.genenames.org/data/gene-symbol-report/#!/hgnc_id/HGNC:28468	protein_coding
ACBD6	1	complement(180269663..180502967)	38.3429	-2.73201	-6.64381	5.04e-10	5.822e-08	6.914e-06	https://www.ncbi.nlm.nih.gov/entrez/query.fcgi?db=gene&cmd=Retrieve&dopt=full_report&list_uids=84320	https://www.genenames.org/data/gene-symbol-report/#!/hgnc_id/HGNC:23339	protein_coding
COL1A2	7	94394561..94431232	34.1154	-2.8346	-7.13345	5.296e-07	3.033e-05	0.007265	https://www.ncbi.nlm.nih.gov/entrez/query.fcgi?db=gene&cmd=Retrieve&dopt=full_report&list_uids=1278	https://www.genenames.org/data/gene-symbol-report/#!/hgnc_id/HGNC:2198	protein_coding
ID3	1	complement(23557930..23559794)	198.653	-2.88984	-7.41187	8.313e-09	7.577e-07	0.000114	https://www.ncbi.nlm.nih.gov/entrez/query.fcgi?db=gene&cmd=Retrieve&dopt=full_report&list_uids=3399	https://www.genenames.org/data/gene-symbol-report/#!/hgnc_id/HGNC:5362	protein_coding
DDX24	14	complement(94050922..94081212)	364.723	-3.43849	-10.8415	8.536e-30	3.808e-27	1.171e-25	https://www.ncbi.nlm.nih.gov/entrez/query.fcgi?db=gene&cmd=Retrieve&dopt=full_report&list_uids=57062	https://www.genenames.org/data/gene-symbol-report/#!/hgnc_id/HGNC:13266	protein_coding
RAB34	17	complement(28714281..28718268)	846.827	-4.26265	-19.1949	1.147e-39	9.722e-37	1.573e-35	https://www.ncbi.nlm.nih.gov/entrez/query.fcgi?db=gene&cmd=Retrieve&dopt=full_report&list_uids=83871	https://www.genenames.org/data/gene-symbol-report/#!/hgnc_id/HGNC:16519	protein_coding
PARP4	13	complement(24420930..24512993)	170.852	-4.55648	-23.5308	6.929e-26	2.35e-23	9.506e-22	https://www.ncbi.nlm.nih.gov/entrez/query.fcgi?db=gene&cmd=Retrieve&dopt=full_report&list_uids=143	https://www.genenames.org/data/gene-symbol-report/#!/hgnc_id/HGNC:271	protein_coding
ANKS3	16	complement(4696510..4734377)	60.6574	-4.84537	-28.7476	1.752e-06	8.734e-05	0.0240279	https://www.ncbi.nlm.nih.gov/entrez/query.fcgi?db=gene&cmd=Retrieve&dopt=full_report&list_uids=124401	https://www.genenames.org/data/gene-symbol-report/#!/hgnc_id/HGNC:29422	protein_coding
APLP1	19	35868445..35879797	282.814	-4.99265	-31.8375	7.843e-17	1.662e-14	1.076e-12	https://www.ncbi.nlm.nih.gov/entrez/query.fcgi?db=gene&cmd=Retrieve&dopt=full_report&list_uids=333	https://www.genenames.org/data/gene-symbol-report/#!/hgnc_id/HGNC:597	protein_coding
MICAL2	11	12110576..12281017	582.618	-6.18374	-72.6926	1.31e-66	3.7e-63	1.796e-62	https://www.ncbi.nlm.nih.gov/entrez/query.fcgi?db=gene&cmd=Retrieve&dopt=full_report&list_uids=9645	https://www.genenames.org/data/gene-symbol-report/#!/hgnc_id/HGNC:24693	protein_coding
SLC39A7	6	33200826..33204437	1998.48	-9.33488	-645.77	2.17e-20	5.934e-18	2.977e-16	https://www.ncbi.nlm.nih.gov/entrez/query.fcgi?db=gene&cmd=Retrieve&dopt=full_report&list_uids=7922	https://www.genenames.org/data/gene-symbol-report/#!/hgnc_id/HGNC:4927	protein_coding
